# Supplementary material for: Rare MTNR1B variants causing diminished MT2 signalling associate with elevated HbA1c levels but not with type 2 diabetes
Source: Diabetologia. 2025 Mar 10;68(5):1016–30. doi: 10.1007/s00125-025-06381-y (PMC12021717; doi:10.1007/s00125-025-06381-y)
Supplement: Supplementary file 1 — Supplementary file1 (XLSX 99.4 KB) [file 125_2025_6381_MOESM1_ESM.xlsx]

## Sheet: ESM Table 1
ESM Table 1. Genetic variations within the MTNR1B locus. The following abbreviations refer to: Chr, chromosome; Pos_b38, variant position at GRCh38; Ref, reference allele; Alt, alternative allele; ID_b38, combined information of chromosome, position at GRCh38, reference allele, and alternative allele; ID_b37, combined information of chromosome, position at GRCh37, reference allele, and alternativ…
Chr	Pos_b38	Ref	Alt	ID_b38	ID_b37	Func_most_significant	AAchange	dbSNP_ids	ALT_CTS	OBS_CT	ALT_FREQS	Labresults [PMID: 22286214]
11	92969626	C	A	11:92969626:C:A	11:92702792:C:A	upstream_gene_variant	.	rs1039784423	17	657988	2.58e-05
11	92969626	C	T	11:92969626:C:T	11:92702792:C:T	upstream_gene_variant	.	rs1039784423	1	657994	1.52e-06
11	92969627	G	T	11:92969627:G:T	11:92702793:G:T	upstream_gene_variant	.	rs1197454454	1	658596	1.52e-06
11	92969633	G	A	11:92969633:G:A	11:92702799:G:A	upstream_gene_variant	.	.	1	659156	1.52e-06
11	92969638	G	A	11:92969638:G:A	11:92702804:G:A	upstream_gene_variant	.	rs545143781	17	660204	2.57e-05
11	92969641	A	C	11:92969641:A:C	11:92702807:A:C	upstream_gene_variant	.	.	1	658390	1.52e-06
11	92969644	G	A	11:92969644:G:A	11:92702810:G:A	upstream_gene_variant	.	rs1857887102	1	660728	1.51e-06
11	92969646	G	A	11:92969646:G:A	11:92702812:G:A	upstream_gene_variant	.	.	1	660608	1.51e-06
11	92969647	C	G	11:92969647:C:G	11:92702813:C:G	upstream_gene_variant	.	.	1	660312	1.51e-06
11	92969651	C	T	11:92969651:C:T	11:92702817:C:T	5_prime_UTR_variant	.	.	3	660714	4.54e-06
11	92969653	G	A	11:92969653:G:A	11:92702819:G:A	5_prime_UTR_variant	.	.	1	660698	1.51e-06
11	92969655	T	C	11:92969655:T:C	11:92702821:T:C	5_prime_UTR_variant	.	.	1	660838	1.51e-06
11	92969659	T	C	11:92969659:T:C	11:92702825:T:C	5_prime_UTR_variant	.	rs996065847	11	660888	1.66e-05
11	92969662	T	C	11:92969662:T:C	11:92702828:T:C	5_prime_UTR_variant	.	.	1	660880	1.51e-06
11	92969664	C	T	11:92969664:C:T	11:92702830:C:T	5_prime_UTR_variant	.	rs1857887480	3	660866	4.54e-06
11	92969665	G	A	11:92969665:G:A	11:92702831:G:A	5_prime_UTR_variant	.	rs1857887524	5	660888	7.57e-06
11	92969666	C	T	11:92969666:C:T	11:92702832:C:T	5_prime_UTR_variant	.	.	1	660878	1.51e-06
11	92969668	C	T	11:92969668:C:T	11:92702834:C:T	5_prime_UTR_variant	.	rs1003032735	7	660882	1.06e-05
11	92969669	G	A	11:92969669:G:A	11:92702835:G:A	5_prime_UTR_variant	.	rs1303719337	1	660496	1.51e-06
11	92969669	G	T	11:92969669:G:T	11:92702835:G:T	5_prime_UTR_variant	.	rs1303719337	1	660496	1.51e-06
11	92969675	C	A	11:92969675:C:A	11:92702841:C:A	5_prime_UTR_variant	.	rs777615744	5	660506	7.57e-06
11	92969675	C	T	11:92969675:C:T	11:92702841:C:T	5_prime_UTR_variant	.	rs777615744	1	660506	1.51e-06
11	92969676	G	A	11:92969676:G:A	11:92702842:G:A	5_prime_UTR_variant	.	rs1857887799	4	660904	6.05e-06
11	92969684	G	A	11:92969684:G:A	11:92702850:G:A	5_prime_UTR_variant	.	rs780963365	1	660376	1.51e-06
11	92969684	G	C	11:92969684:G:C	11:92702850:G:C	5_prime_UTR_variant	.	rs780963365	1	660376	1.51e-06
11	92969686	G	T	11:92969686:G:T	11:92702852:G:T	5_prime_UTR_variant	.	rs1168208867	12	660906	1.82e-05
11	92969688	C	T	11:92969688:C:T	11:92702854:C:T	5_prime_UTR_variant	.	rs1421931192	18	660900	2.72e-05
11	92969689	C	T	11:92969689:C:T	11:92702855:C:T	5_prime_UTR_variant	.	rs892976026	1	660904	1.51e-06
11	92969690	G	A	11:92969690:G:A	11:92702856:G:A	5_prime_UTR_variant	.	rs568717464	1	660906	1.51e-06
11	92969692	G	A	11:92969692:G:A	11:92702858:G:A	5_prime_UTR_variant	.	rs769380049	5	660906	7.57e-06
11	92969694	G	A	11:92969694:G:A	11:92702860:G:A	5_prime_UTR_variant	.	rs748788368	3	660906	4.54e-06
11	92969695	G	A	11:92969695:G:A	11:92702861:G:A	5_prime_UTR_variant	.	.	1	660906	1.51e-06
11	92969705	C	T	11:92969705:C:T	11:92702871:C:T	5_prime_UTR_variant	.	.	2	660906	3.03e-06
11	92969706	A	C	11:92969706:A:C	11:92702872:A:C	5_prime_UTR_variant	.	rs1207703815	16	660490	2.42e-05
11	92969706	A	G	11:92969706:A:G	11:92702872:A:G	5_prime_UTR_variant	.	rs1207703815	1	660490	1.51e-06
11	92969711	G	A	11:92969711:G:A	11:92702877:G:A	5_prime_UTR_variant	.	rs374777421	2	660904	3.03e-06
11	92969714	G	A	11:92969714:G:A	11:92702880:G:A	5_prime_UTR_variant	.	.	1	660486	1.51e-06
11	92969714	G	C	11:92969714:G:C	11:92702880:G:C	5_prime_UTR_variant	.	rs1223529307	1	660486	1.51e-06
11	92969720	T	C	11:92969720:T:C	11:92702886:T:C	5_prime_UTR_variant	.	.	4	660906	6.05e-06
11	92969722	T	A	11:92969722:T:A	11:92702888:T:A	5_prime_UTR_variant	.	.	1	660484	1.51e-06
11	92969722	T	C	11:92969722:T:C	11:92702888:T:C	5_prime_UTR_variant	.	.	2	660484	3.03e-06
11	92969724	C	T	11:92969724:C:T	11:92702890:C:T	5_prime_UTR_variant	.	rs1020073401	3	660906	4.54e-06
11	92969730	C	G	11:92969730:C:G	11:92702896:C:G	stop_gained	S2*	.	1	660442	1.51e-06
11	92969730	CAG	C	11:92969730:CAG:C	11:92702896:CAG:C	frameshift_variant	SE2-3SX	.	3	660442	4.54e-06
11	92969731	A	G	11:92969731:A:G	11:92702897:A:G	synonymous_variant	S2S	rs1162620553	5	660442	7.57e-06
11	92969733	A	G	11:92969733:A:G	11:92702899:A:G	missense_variant	E3G	rs777075084	13	660888	1.97e-05
11	92969734	G	A	11:92969734:G:A	11:92702900:G:A	synonymous_variant	E3E	rs967432159	3	660456	4.54e-06
11	92969734	G	C	11:92969734:G:C	11:92702900:G:C	missense_variant	E3D	rs967432159	22	660454	3.33e-05
11	92969737	C	T	11:92969737:C:T	11:92702903:C:T	synonymous_variant	N4N	rs759855702	1	660898	1.51e-06
11	92969738	G	T	11:92969738:G:T	11:92702904:G:T	missense_variant	G5C	.	2	660488	3.03e-06
11	92969742	C	T	11:92969742:C:T	11:92702908:C:T	missense_variant	S6F	.	6	660906	9.08e-06
11	92969743	C	T	11:92969743:C:T	11:92702909:C:T	synonymous_variant	S6S	rs752937468	4	660900	6.05e-06
11	92969746	C	T	11:92969746:C:T	11:92702912:C:T	synonymous_variant	F7F	rs1591900665	3	660904	4.54e-06
11	92969749	C	T	11:92969749:C:T	11:92702915:C:T	synonymous_variant	A8A	rs1313310533	2	660624	3.03e-06
11	92969752	C	T	11:92969752:C:T	11:92702918:C:T	synonymous_variant	N9N	rs764224067	24	660902	3.63e-05
11	92969753	T	A	11:92969753:T:A	11:92702919:T:A	missense_variant	C10S	.	1	660682	1.51e-06
11	92969754	G	C	11:92969754:G:C	11:92702920:G:C	missense_variant	C10S	.	1	660906	1.51e-06
11	92969755	C	T	11:92969755:C:T	11:92702921:C:T	synonymous_variant	C10C	rs1247225489	16	660900	2.42e-05
11	92969759	G	T	11:92969759:G:T	11:92702925:G:T	stop_gained	E12*	rs1217966168	6	660902	9.08e-06
11	92969762	G	T	11:92969762:G:T	11:92702928:G:T	missense_variant	A13S	rs757122021	2	660906	3.03e-06
11	92969763	C	A	11:92969763:C:A	11:92702929:C:A	missense_variant	A13E	rs377415898	1	659184	1.52e-06
11	92969763	C	T	11:92969763:C:T	11:92702929:C:T	missense_variant	A13V	rs377415898	3	659184	4.55e-06	WT-like
11	92969764	G	A	11:92969764:G:A	11:92702930:G:A	synonymous_variant	A13A	rs755871864	1	660904	1.51e-06
11	92969766	G	A	11:92969766:G:A	11:92702932:G:A	missense_variant	G14D	rs779621047	37	660906	5.6e-05
11	92969767	C	T	11:92969767:C:T	11:92702933:C:T	synonymous_variant	G14G	rs748955086	6	656192	9.14e-06
11	92969769	G	A	11:92969769:G:A	11:92702935:G:A	missense_variant	G15E	rs370121111	1	660904	1.51e-06
11	92969771	T	TG	11:92969771:T:TG	11:92702937:T:TG	frameshift_variant	W16WX	.	1	660154	1.51e-06
11	92969780	C	T	11:92969780:C:T	11:92702946:C:T	missense_variant	R19C	rs1345298351	1	660890	1.51e-06
11	92969781	G	A	11:92969781:G:A	11:92702947:G:A	missense_variant	R19H	rs1451347407	1	660890	1.51e-06
11	92969784	CG	C	11:92969784:CG:C	11:92702950:CG:C	frameshift_variant	P20X	.	1	660712	1.51e-06
11	92969790	G	T	11:92969790:G:T	11:92702956:G:T	missense_variant	W22L	.	1	660898	1.51e-06	impaired-function
11	92969793	C	T	11:92969793:C:T	11:92702959:C:T	missense_variant	S23L	.	1	660904	1.51e-06
11	92969794	G	A	11:92969794:G:A	11:92702960:G:A	synonymous_variant	S23S	rs373331389	29	660588	4.39e-05
11	92969796	G	A	11:92969796:G:A	11:92702962:G:A	missense_variant	G24E	rs8192552	56515	660842	0.0855197	WT-like
11	92969798	G	A	11:92969798:G:A	11:92702964:G:A	missense_variant	A25T	rs375735895	4	660700	6.05e-06	WT-like
11	92969798	G	GCTGGCAGTGCGCCCGGGCTGGTCGGGGC	11:92969798:G:GCTGGCAGTGCGCCCGGGCTGGTCGGGGC	11:92702964:G:GCTGGCAGTGCGCCCGGGCTGGTCGGGGC	frameshift_variant	A25AGSAPGLVGAX	.	3	660696	4.54e-06
11	92969801	G	A	11:92969801:G:A	11:92702967:G:A	missense_variant	G26S	rs1591900742	2	660904	3.03e-06
11	92969806	C	T	11:92969806:C:T	11:92702972:C:T	synonymous_variant	S27S	rs1311655265	4	660706	6.05e-06
11	92969808	C	T	11:92969808:C:T	11:92702974:C:T	missense_variant	A28V	rs764087177	3	660904	4.54e-06
11	92969809	G	A	11:92969809:G:A	11:92702975:G:A	synonymous_variant	A28A	rs565330313	21	660904	3.18e-05
11	92969811	G	A	11:92969811:G:A	11:92702977:G:A	missense_variant	R29Q	rs1565177580	5	660778	7.57e-06
11	92969822	A	G	11:92969822:A:G	11:92702988:A:G	missense_variant	T33A	rs750337845	6	660906	9.08e-06
11	92969823	C	T	11:92969823:C:T	11:92702989:C:T	missense_variant	T33I	rs755959844	11	660906	1.66e-05
11	92969824	C	T	11:92969824:C:T	11:92702990:C:T	synonymous_variant	T33T	.	1	660906	1.51e-06
11	92969828	C	T	11:92969828:C:T	11:92702994:C:T	stop_gained	R35*	rs551192907	3	660906	4.54e-06
11	92969831	C	T	11:92969831:C:T	11:92702997:C:T	missense_variant	P36S	.	43	660904	6.51e-05	WT-like
11	92969839	G	C	11:92969839:G:C	11:92703005:G:C	missense_variant	W38C	rs753435818	1	660906	1.51e-06
11	92969846	C	T	11:92969846:C:T	11:92703012:C:T	missense_variant	P41S	.	2	660906	3.03e-06
11	92969847	C	T	11:92969847:C:T	11:92703013:C:T	missense_variant	P41L	.	2	660906	3.03e-06
11	92969848	A	G	11:92969848:A:G	11:92703014:A:G	synonymous_variant	P41P	.	1	660906	1.51e-06
11	92969857	C	T	11:92969857:C:T	11:92703023:C:T	synonymous_variant	S44S	rs1325543586	1	660904	1.51e-06
11	92969860	G	A	11:92969860:G:A	11:92703026:G:A	synonymous_variant	A45A	.	23	660906	3.48e-05
11	92969862	T	C	11:92969862:T:C	11:92703028:T:C	missense_variant	V46A	.	5	660906	7.57e-06
11	92969863	G	A	11:92969863:G:A	11:92703029:G:A	synonymous_variant	V46V	rs149595666	6	660906	9.08e-06
11	92969864	C	G	11:92969864:C:G	11:92703030:C:G	missense_variant	L47V	.	1	660906	1.51e-06
11	92969866	C	T	11:92969866:C:T	11:92703032:C:T	synonymous_variant	L47L	rs746368501	12	660904	1.82e-05
11	92969868	T	A	11:92969868:T:A	11:92703034:T:A	missense_variant	I48N	.	2	660906	3.03e-06
11	92969869	C	T	11:92969869:C:T	11:92703035:C:T	synonymous_variant	I48I	rs144231044	73	660904	0.000110455
11	92969870	G	C	11:92969870:G:C	11:92703036:G:C	missense_variant	V49L	.	2	660906	3.03e-06
11	92969875	C	T	11:92969875:C:T	11:92703041:C:T	synonymous_variant	T50T	rs947020088	2	660906	3.03e-06
11	92969879	G	A	11:92969879:G:A	11:92703045:G:A	missense_variant	A52T	rs369464202	34	660906	5.14e-05	impaired-function
11	92969885	G	T	11:92969885:G:T	11:92703051:G:T	missense_variant	D54Y	rs1411995029	1	660906	1.51e-06
11	92969887	C	T	11:92969887:C:T	11:92703053:C:T	synonymous_variant	D54D	rs774326577	23	660904	3.48e-05
11	92969888	G	A	11:92969888:G:A	11:92703054:G:A	missense_variant	V55I	rs1403371916	1	660906	1.51e-06
11	92969891	G	A	11:92969891:G:A	11:92703057:G:A	missense_variant	V56M	rs148309052	3	660906	4.54e-06
11	92969894	G	A	11:92969894:G:A	11:92703060:G:A	missense_variant	G57S	.	1	660906	1.51e-06
11	92969895	G	A	11:92969895:G:A	11:92703061:G:A	missense_variant	G57D	.	2	660906	3.03e-06
11	92969902	C	G	11:92969902:C:G	11:92703068:C:G	synonymous_variant	L59L	.	1	660906	1.51e-06
11	92969904	T	A	11:92969904:T:A	11:92703070:T:A	missense_variant	L60Q	rs141804752	11	660826	1.66e-05
11	92969904	T	G	11:92969904:T:G	11:92703070:T:G	missense_variant	L60R	rs141804752	301	660824	0.000455492	impaired-function
11	92969905	G	A	11:92969905:G:A	11:92703071:G:A	synonymous_variant	L60L	rs146273048	1	660824	1.51e-06
11	92969916	C	A	11:92969916:C:A	11:92703082:C:A	missense_variant	S64Y	rs764977127	13	660904	1.97e-05
11	92969917	C	T	11:92969917:C:T	11:92703083:C:T	synonymous_variant	S64S	.	1	660826	1.51e-06
11	92969918	G	C	11:92969918:G:C	11:92703084:G:C	missense_variant	V65L	.	1	660904	1.51e-06
11	92969921	C	T	11:92969921:C:T	11:92703087:C:T	missense_variant	L66F	rs370338802	1	660904	1.51e-06
11	92969926	G	C	11:92969926:G:C	11:92703092:G:C	missense_variant	R67S	.	1	660906	1.51e-06
11	92969928	A	AC	11:92969928:A:AC	11:92703094:A:AC	frameshift_variant	N68NX	.	1	660906	1.51e-06
11	92969929	C	A	11:92969929:C:A	11:92703095:C:A	missense_variant	N68K	rs756588201	10	660904	1.51e-05
11	92969930	C	T	11:92969930:C:T	11:92703096:C:T	missense_variant	R69C	rs1857898148	10	660906	1.51e-05
11	92969936	C	T	11:92969936:C:T	11:92703102:C:T	missense_variant	L71F	.	1	660906	1.51e-06
11	92969938	C	T	11:92969938:C:T	11:92703104:C:T	synonymous_variant	L71L	rs1316334453	2	660906	3.03e-06
11	92969940	G	A	11:92969940:G:A	11:92703106:G:A	missense_variant	R72Q	rs1173756668	2	660906	3.03e-06
11	92969945	G	A	11:92969945:G:A	11:92703111:G:A	missense_variant	A74T	rs144090735	14	660826	2.12e-05	impaired-function
11	92969945	G	T	11:92969945:G:T	11:92703111:G:T	missense_variant	A74S	rs144090735	1	660826	1.51e-06
11	92969946	C	T	11:92969946:C:T	11:92703112:C:T	missense_variant	A74V	rs1297993419	1	660906	1.51e-06
11	92969948	G	A	11:92969948:G:A	11:92703114:G:A	missense_variant	G75S	.	1	660906	1.51e-06
11	92969958	A	G	11:92969958:A:G	11:92703124:A:G	intron_variant	.	rs373074864	3	660904	4.54e-06
11	92969963	T	C	11:92969963:T:C	11:92703129:T:C	intron_variant	.	rs1183524079	5	660906	7.57e-06
11	92969964	G	T	11:92969964:G:T	11:92703130:G:T	intron_variant	.	rs748364640	10	660906	1.51e-05
11	92969967	G	T	11:92969967:G:T	11:92703133:G:T	intron_variant	.	.	13	660906	1.97e-05
11	92969969	T	C	11:92969969:T:C	11:92703135:T:C	intron_variant	.	.	1	660906	1.51e-06
11	92969972	G	A	11:92969972:G:A	11:92703138:G:A	intron_variant	.	rs1449190717	1	660754	1.51e-06
11	92969972	G	C	11:92969972:G:C	11:92703138:G:C	intron_variant	.	rs1449190717	3	660754	4.54e-06
11	92969982	C	T	11:92969982:C:T	11:92703148:C:T	intron_variant	.	rs77542877	18	660906	2.72e-05
11	92969988	C	T	11:92969988:C:T	11:92703154:C:T	intron_variant	.	rs762324922	16	660902	2.42e-05
11	92969991	C	T	11:92969991:C:T	11:92703157:C:T	intron_variant	.	rs776398064	4	660902	6.05e-06
11	92969992	C	A	11:92969992:C:A	11:92703158:C:A	intron_variant	.	rs1156849294	3	660900	4.54e-06
11	92969997	C	T	11:92969997:C:T	11:92703163:C:T	intron_variant	.	.	1	660894	1.51e-06
11	92981399	C	G	11:92981399:C:G	11:92714565:C:G	intron_variant	.	.	2	660856	3.03e-06
11	92981400	TAA	T	11:92981400:TAA:T	11:92714566:TAA:T	intron_variant	.	.	8	660810	1.21e-05
11	92981405	C	T	11:92981405:C:T	11:92714571:C:T	intron_variant	.	rs373970420	23	660844	3.48e-05
11	92981406	G	A	11:92981406:G:A	11:92714572:G:A	intron_variant	.	rs368966877	5	660882	7.57e-06
11	92981408	G	A	11:92981408:G:A	11:92714574:G:A	intron_variant	.	rs187055950	9	660904	1.36e-05
11	92981411	G	A	11:92981411:G:A	11:92714577:G:A	intron_variant	.	.	3	660806	4.54e-06
11	92981413	C	G	11:92981413:C:G	11:92714579:C:G	intron_variant	.	rs1858099558	1	660882	1.51e-06
11	92981415	C	T	11:92981415:C:T	11:92714581:C:T	intron_variant	.	rs139412849	93	660896	0.000140718
11	92981418	G	T	11:92981418:G:T	11:92714584:G:T	intron_variant	.	.	1	660902	1.51e-06
11	92981423	C	T	11:92981423:C:T	11:92714589:C:T	intron_variant	.	rs1282097904	2	660904	3.03e-06
11	92981428	G	T	11:92981428:G:T	11:92714594:G:T	intron_variant	.	.	2	660900	3.03e-06
11	92981429	C	T	11:92981429:C:T	11:92714595:C:T	intron_variant	.	rs6483210	19466	660846	0.0294562
11	92981437	G	T	11:92981437:G:T	11:92714603:G:T	intron_variant	.	rs1054870968	5	660906	7.57e-06
11	92981454	G	A	11:92981454:G:A	11:92714620:G:A	synonymous_variant	L77L	.	1	660904	1.51e-06
11	92981457	C	G	11:92981457:C:G	11:92714623:C:G	missense_variant	F78L	.	2	660900	3.03e-06
11	92981457	C	T	11:92981457:C:T	11:92714623:C:T	synonymous_variant	F78F	rs1194504446	5	660900	7.57e-06
11	92981461	G	T	11:92981461:G:T	11:92714627:G:T	missense_variant	V80L	rs772230006	20	660906	3.03e-05
11	92981463	G	A	11:92981463:G:A	11:92714629:G:A	synonymous_variant	V80V	rs1858100490	1	660906	1.51e-06
11	92981464	A	C	11:92981464:A:C	11:92714630:A:C	missense_variant	S81R	.	1	660906	1.51e-06
11	92981469	G	A	11:92981469:G:A	11:92714635:G:A	synonymous_variant	L82L	.	4	660906	6.05e-06
11	92981470	G	A	11:92981470:G:A	11:92714636:G:A	missense_variant	A83T	.	2	660906	3.03e-06
11	92981473	T	C	11:92981473:T:C	11:92714639:T:C	synonymous_variant	L84L	.	1	660906	1.51e-06
11	92981477	C	G	11:92981477:C:G	11:92714643:C:G	missense_variant	A85G	.	1	660902	1.51e-06
11	92981479	G	T	11:92981479:G:T	11:92714645:G:T	missense_variant	D86Y	.	2	660904	3.03e-06
11	92981484	G	A	11:92981484:G:A	11:92714650:G:A	synonymous_variant	L87L	.	1	660906	1.51e-06
11	92981488	G	T	11:92981488:G:T	11:92714654:G:T	missense_variant	V89L	.	1	660906	1.51e-06
11	92981490	G	A	11:92981490:G:A	11:92714656:G:A	synonymous_variant	V89V	.	1	660906	1.51e-06
11	92981494	T	C	11:92981494:T:C	11:92714660:T:C	missense_variant	F91L	rs770889766	2	660906	3.03e-06
11	92981500	C	T	11:92981500:C:T	11:92714666:C:T	missense_variant	P93S	rs1343067532	14	660906	2.12e-05
11	92981501	C	A	11:92981501:C:A	11:92714667:C:A	missense_variant	P93H	.	1	660894	1.51e-06
11	92981507	C	T	11:92981507:C:T	11:92714673:C:T	missense_variant	P95L	rs182349376	2	660904	3.03e-06	impaired-function
11	92981508	G	A	11:92981508:G:A	11:92714674:G:A	synonymous_variant	P95P	rs373846496	7	660904	1.06e-05
11	92981517	C	T	11:92981517:C:T	11:92714683:C:T	synonymous_variant	L98L	rs763801967	11	660906	1.66e-05
11	92981518	G	A	11:92981518:G:A	11:92714684:G:A	missense_variant	V99M	rs150570442	24	660906	3.63e-05
11	92981525	T	A	11:92981525:T:A	11:92714691:T:A	missense_variant	I101N	.	1	660906	1.51e-06
11	92981527	T	G	11:92981527:T:G	11:92714693:T:G	missense_variant	F102V	rs1858102089	1	660906	1.51e-06
11	92981529	C	T	11:92981529:C:T	11:92714695:C:T	synonymous_variant	F102F	.	1	660906	1.51e-06
11	92981531	A	G	11:92981531:A:G	11:92714697:A:G	missense_variant	Y103C	.	2	660906	3.03e-06
11	92981535	C	A	11:92981535:C:A	11:92714701:C:A	missense_variant	D104E	rs139515067	5	660696	7.57e-06
11	92981535	C	T	11:92981535:C:T	11:92714701:C:T	synonymous_variant	D104D	rs139515067	64	660696	9.69e-05
11	92981544	C	T	11:92981544:C:T	11:92714710:C:T	synonymous_variant	A107A	rs758728378	1	660906	1.51e-06
11	92981546	TG	T	11:92981546:TG:T	11:92714712:TG:T	frameshift_variant	L108X	rs1858102772	6	660852	9.08e-06
11	92981549	G	C	11:92981549:G:C	11:92714715:G:C	missense_variant	G109A	rs377626851	19	660680	2.88e-05	WT-like
11	92981551	G	T	11:92981551:G:T	11:92714717:G:T	stop_gained	E110*	rs747181668	1	660906	1.51e-06
11	92981553	G	A	11:92981553:G:A	11:92714719:G:A	synonymous_variant	E110E	.	1	660906	1.51e-06
11	92981554	G	A	11:92981554:G:A	11:92714720:G:A	missense_variant	E111K	rs1858103041	1	660690	1.51e-06
11	92981554	G	T	11:92981554:G:T	11:92714720:G:T	stop_gained	E111*	.	2	660690	3.03e-06
11	92981556	G	A	11:92981556:G:A	11:92714722:G:A	synonymous_variant	E111E	rs781070634	1	660906	1.51e-06
11	92981557	C	T	11:92981557:C:T	11:92714723:C:T	missense_variant	H112Y	.	2	660906	3.03e-06
11	92981565	G	A	11:92981565:G:A	11:92714731:G:A	synonymous_variant	K114K	rs1565180910	1	660906	1.51e-06
11	92981571	C	A	11:92981571:C:A	11:92714737:C:A	missense_variant	S116R	rs200944330	2	660680	3.03e-06
11	92981571	C	T	11:92981571:C:T	11:92714737:C:T	synonymous_variant	S116S	rs200944330	10	660680	1.51e-05
11	92981572	G	A	11:92981572:G:A	11:92714738:G:A	missense_variant	A117T	rs762883185	4	660906	6.05e-06
11	92981581	A	G	11:92981581:A:G	11:92714747:A:G	missense_variant	M120V	rs186635896	23	660906	3.48e-05	WT-like
11	92981583	G	A	11:92981583:G:A	11:92714749:G:A	missense_variant	M120I	rs201290817	80	660906	0.000121046	WT-like
11	92981585	G	A	11:92981585:G:A	11:92714751:G:A	missense_variant	G121D	.	1	660906	1.51e-06
11	92981589	G	A	11:92981589:G:A	11:92714755:G:A	synonymous_variant	L122L	rs1184682518	2	660906	3.03e-06
11	92981592	C	G	11:92981592:C:G	11:92714758:C:G	missense_variant	S123R	rs190261791	2	660686	3.03e-06	WT-like
11	92981592	C	T	11:92981592:C:T	11:92714758:C:T	synonymous_variant	S123S	rs190261791	1	660686	1.51e-06
11	92981593	G	A	11:92981593:G:A	11:92714759:G:A	missense_variant	V124I	rs145440211	948	660902	0.0014344	WT-like
11	92981598	C	T	11:92981598:C:T	11:92714764:C:T	synonymous_variant	I125I	rs141129768	12	660906	1.82e-05
11	92981599	G	A	11:92981599:G:A	11:92714765:G:A	missense_variant	G126S	rs370131617	1	660904	1.51e-06
11	92981600	G	A	11:92981600:G:A	11:92714766:G:A	missense_variant	G126D	rs765125496	28	660906	4.24e-05
11	92981601	C	T	11:92981601:C:T	11:92714767:C:T	synonymous_variant	G126G	rs144898464	130	660904	0.0001967
11	92981605	G	C	11:92981605:G:C	11:92714771:G:C	missense_variant	V128L	.	1	660906	1.51e-06
11	92981621	C	A	11:92981621:C:A	11:92714787:C:A	missense_variant	A133D	.	1	660906	1.51e-06
11	92981625	C	T	11:92981625:C:T	11:92714791:C:T	synonymous_variant	I134I	rs745896689	2	660906	3.03e-06
11	92981626	G	A	11:92981626:G:A	11:92714792:G:A	missense_variant	A135T	rs367759317	15	660904	2.27e-05
11	92981635	C	T	11:92981635:C:T	11:92714801:C:T	missense_variant	R138C	rs61746674	1054	660896	0.0015948	impaired-function
11	92981636	G	A	11:92981636:G:A	11:92714802:G:A	missense_variant	R138H	rs192957400	66	660680	9.99e-05	impaired-function
11	92981636	G	T	11:92981636:G:T	11:92714802:G:T	missense_variant	R138L	rs192957400	4	660684	6.05e-06	impaired-function
11	92981645	A	G	11:92981645:A:G	11:92714811:A:G	missense_variant	Y141C	rs771582636	2	660904	3.03e-06
11	92981647	A	T	11:92981647:A:T	11:92714813:A:T	missense_variant	I142F	rs772886676	1	660906	1.51e-06
11	92981649	C	A	11:92981649:C:A	11:92714815:C:A	synonymous_variant	I142I	rs765857772	1	660668	1.51e-06
11	92981651	G	T	11:92981651:G:T	11:92714817:G:T	missense_variant	C143F	.	3	660906	4.54e-06
11	92981655	C	T	11:92981655:C:T	11:92714821:C:T	synonymous_variant	H144H	rs1416779600	6	660902	9.08e-06
11	92981657	G	A	11:92981657:G:A	11:92714823:G:A	missense_variant	S145N	.	1	660902	1.51e-06
11	92981659	A	G	11:92981659:A:G	11:92714825:A:G	missense_variant	M146V	rs1023886686	2	660898	3.03e-06	WT-like
11	92981663	C	A	11:92981663:C:A	11:92714829:C:A	missense_variant	A147D	rs962569769	5	660896	7.57e-06
11	92981665	T	C	11:92981665:T:C	11:92714831:T:C	missense_variant	Y148H	.	2	660652	3.03e-06
11	92981665	TACC	T	11:92981665:TACC:T	11:92714831:TACC:T	inframe_deletion	YH148-149Y	.	1	660652	1.51e-06
11	92981670	C	A	11:92981670:C:A	11:92714836:C:A	missense_variant	H149Q	rs916408884	5	660654	7.57e-06
11	92981670	C	T	11:92981670:C:T	11:92714836:C:T	synonymous_variant	H149H	rs916408884	35	660654	5.3e-05
11	92981671	C	A	11:92981671:C:A	11:92714837:C:A	synonymous_variant	R150R	.	2	660660	3.03e-06
11	92981671	C	T	11:92981671:C:T	11:92714837:C:T	stop_gained	R150*	rs1417812799	46	660660	6.96e-05
11	92981672	G	A	11:92981672:G:A	11:92714838:G:A	missense_variant	R150Q	rs777351825	50	660900	7.57e-05
11	92981675	T	C	11:92981675:T:C	11:92714841:T:C	missense_variant	I151T	rs201423081	2	660904	3.03e-06
11	92981678	A	G	11:92981678:A:G	11:92714844:A:G	missense_variant	Y152C	rs1177579394	10	660902	1.51e-05
11	92981680	C	A	11:92981680:C:A	11:92714846:C:A	synonymous_variant	R153R	rs764536870	6	660662	9.08e-06
11	92981680	C	T	11:92981680:C:T	11:92714846:C:T	missense_variant	R153W	rs764536870	8	660662	1.21e-05
11	92981681	G	A	11:92981681:G:A	11:92714847:G:A	missense_variant	R153Q	rs751824586	2	660666	3.03e-06
11	92981681	G	T	11:92981681:G:T	11:92714847:G:T	missense_variant	R153L	rs751824586	6	660666	9.08e-06
11	92981683	C	T	11:92981683:C:T	11:92714849:C:T	missense_variant	R154C	rs148152472	33	660906	4.99e-05
11	92981684	G	A	11:92981684:G:A	11:92714850:G:A	missense_variant	R154H	rs751169692	45	660906	6.81e-05	WT-like
11	92981686	T	C	11:92981686:T:C	11:92714852:T:C	missense_variant	W155R	.	1	660906	1.51e-06
11	92981692	AC	A	11:92981692:AC:A	11:92714858:AC:A	frameshift_variant	T157X	rs1565181015	13	660904	1.97e-05
11	92981695	C	G	11:92981695:C:G	11:92714861:C:G	missense_variant	P158A	rs1225900327	11	660904	1.66e-05
11	92981699	T	TG	11:92981699:T:TG	11:92714865:T:TG	frameshift_variant	L159LX	.	4	660906	6.05e-06
11	92981712	C	T	11:92981712:C:T	11:92714878:C:T	synonymous_variant	L163L	.	1	660906	1.51e-06
11	92981717	G	A	11:92981717:G:A	11:92714883:G:A	stop_gained	W165*	.	1	660906	1.51e-06
11	92981721	C	T	11:92981721:C:T	11:92714887:C:T	synonymous_variant	L166L	rs1210627165	1	660906	1.51e-06
11	92981727	C	T	11:92981727:C:T	11:92714893:C:T	synonymous_variant	T168T	rs140984335	565	660906	0.000854887
11	92981728	G	A	11:92981728:G:A	11:92714894:G:A	missense_variant	V169M	rs536883305	16	660906	2.42e-05
11	92981739	G	A	11:92981739:G:A	11:92714905:G:A	synonymous_variant	L172L	.	4	660906	6.05e-06
11	92981740	C	T	11:92981740:C:T	11:92714906:C:T	synonymous_variant	L173L	rs940433713	5	660902	7.57e-06
11	92981743	C	A	11:92981743:C:A	11:92714909:C:A	missense_variant	P174T	.	1	660906	1.51e-06
11	92981747	A	ACTT	11:92981747:A:ACTT	11:92714913:A:ACTT	inframe_insertion	N175NF	.	1	660898	1.51e-06
11	92981755	G	A	11:92981755:G:A	11:92714921:G:A	missense_variant	V178M	.	1	660906	1.51e-06
11	92981760	G	A	11:92981760:G:A	11:92714926:G:A	synonymous_variant	G179G	rs762134784	5	660902	7.57e-06
11	92981769	G	A	11:92981769:G:A	11:92714935:G:A	synonymous_variant	E182E	rs372043726	2	660884	3.03e-06
11	92981769	G	T	11:92981769:G:T	11:92714935:G:T	missense_variant	E182D	rs372043726	134	660882	0.000202759
11	92981772	C	T	11:92981772:C:T	11:92714938:C:T	synonymous_variant	Y183Y	rs200424852	34	660904	5.14e-05
11	92981773	G	A	11:92981773:G:A	11:92714939:G:A	missense_variant	D184N	rs996425690	4	660886	6.05e-06
11	92981773	G	C	11:92981773:G:C	11:92714939:G:C	missense_variant	D184H	.	2	660886	3.03e-06
11	92981779	C	T	11:92981779:C:T	11:92714945:C:T	missense_variant	R186C	rs745342258	10	660906	1.51e-05
11	92981780	G	A	11:92981780:G:A	11:92714946:G:A	missense_variant	R186H	rs1347056510	5	660906	7.57e-06
11	92981783	T	C	11:92981783:T:C	11:92714949:T:C	missense_variant	I187T	.	1	660906	1.51e-06
11	92981796	C	T	11:92981796:C:T	11:92714962:C:T	synonymous_variant	T191T	rs1858110074	5	660886	7.57e-06
11	92981808	C	T	11:92981808:C:T	11:92714974:C:T	synonymous_variant	T195T	rs540950309	15	660906	2.27e-05
11	92981809	G	A	11:92981809:G:A	11:92714975:G:A	missense_variant	A196T	rs777474311	5	660904	7.57e-06
11	92981810	C	T	11:92981810:C:T	11:92714976:C:T	missense_variant	A196V	.	2	660906	3.03e-06
11	92981811	C	T	11:92981811:C:T	11:92714977:C:T	synonymous_variant	A196A	.	6	660906	9.08e-06
11	92981825	C	T	11:92981825:C:T	11:92714991:C:T	missense_variant	T201M	rs138675484	26	660906	3.93e-05	WT-like
11	92981826	G	A	11:92981826:G:A	11:92714992:G:A	synonymous_variant	T201T	rs769325532	16	660906	2.42e-05
11	92981828	C	T	11:92981828:C:T	11:92714994:C:T	missense_variant	A202V	rs774779129	1	660906	1.51e-06
11	92981829	G	A	11:92981829:G:A	11:92714995:G:A	synonymous_variant	A202A	rs200681545	28	660906	4.24e-05
11	92981831	C	T	11:92981831:C:T	11:92714997:C:T	missense_variant	A203V	rs958732493	6	660904	9.08e-06
11	92981833	G	A	11:92981833:G:A	11:92714999:G:A	missense_variant	V204M	.	1	660906	1.51e-06
11	92981834	T	C	11:92981834:T:C	11:92715000:T:C	missense_variant	V204A	rs991456650	5	660904	7.57e-06
11	92981839	G	T	11:92981839:G:T	11:92715005:G:T	missense_variant	V206F	.	2	660906	3.03e-06
11	92981845	C	A	11:92981845:C:A	11:92715011:C:A	missense_variant	H208N	rs773661567	5	660906	7.57e-06
11	92981850	C	T	11:92981850:C:T	11:92715016:C:T	synonymous_variant	F209F	.	2	660906	3.03e-06
11	92981852	T	C	11:92981852:T:C	11:92715018:T:C	missense_variant	L210P	.	1	660906	1.51e-06
11	92981854	C	G	11:92981854:C:G	11:92715020:C:G	missense_variant	L211V	rs1858112221	1	660906	1.51e-06
11	92981857	C	T	11:92981857:C:T	11:92715023:C:T	missense_variant	P212S	rs1858112368	2	660904	3.03e-06
11	92981861	TC	T	11:92981861:TC:T	11:92715027:TC:T	frameshift_variant	I213X	.	12	660886	1.82e-05
11	92981862	C	T	11:92981862:C:T	11:92715028:C:T	synonymous_variant	I213I	rs371357715	45	660886	6.81e-05
11	92981863	G	A	11:92981863:G:A	11:92715029:G:A	missense_variant	A214T	rs754089451	11	660888	1.66e-05
11	92981865	T	C	11:92981865:T:C	11:92715031:T:C	synonymous_variant	A214A	.	1	660906	1.51e-06
11	92981868	C	T	11:92981868:C:T	11:92715034:C:T	synonymous_variant	V215V	rs190657477	10	660904	1.51e-05
11	92981869	G	A	11:92981869:G:A	11:92715035:G:A	missense_variant	V216M	rs758301076	2	660906	3.03e-06
11	92981871	G	C	11:92981871:G:C	11:92715037:G:C	synonymous_variant	V216V	.	1	660906	1.51e-06
11	92981872	TC	T	11:92981872:TC:T	11:92715038:TC:T	frameshift_variant	S217X	rs1297842599	2	660878	3.03e-06
11	92981873	C	T	11:92981873:C:T	11:92715039:C:T	missense_variant	S217F	rs1391520552	6	660878	9.08e-06
11	92981873	CCTT	C	11:92981873:CCTT:C	11:92715039:CCTT:C	inframe_deletion	SF217-218S	rs1365407850	5	660878	7.57e-06
11	92981876	T	C	11:92981876:T:C	11:92715042:T:C	missense_variant	F218S	.	2	660878	3.03e-06
11	92981881	T	C	11:92981881:T:C	11:92715047:T:C	missense_variant	Y220H	.	2	660906	3.03e-06
11	92981883	C	T	11:92981883:C:T	11:92715049:C:T	synonymous_variant	Y220Y	rs777570221	48	660906	7.26e-05
11	92981884	C	T	11:92981884:C:T	11:92715050:C:T	synonymous_variant	L221L	rs1363010728	1	660904	1.51e-06
11	92981886	G	A	11:92981886:G:A	11:92715052:G:A	synonymous_variant	L221L	.	1	660906	1.51e-06
11	92981887	C	A	11:92981887:C:A	11:92715053:C:A	missense_variant	R222S	.	2	660886	3.03e-06
11	92981887	C	T	11:92981887:C:T	11:92715053:C:T	missense_variant	R222C	rs549634756	10	660886	1.51e-05
11	92981888	G	A	11:92981888:G:A	11:92715054:G:A	missense_variant	R222H	rs574453327	4	660886	6.05e-06	impaired-function
11	92981888	G	T	11:92981888:G:T	11:92715054:G:T	missense_variant	R222L	.	1	660886	1.51e-06
11	92981892	C	T	11:92981892:C:T	11:92715058:C:T	synonymous_variant	I223I	.	2	660906	3.03e-06
11	92981900	T	C	11:92981900:T:C	11:92715066:T:C	missense_variant	L226P	.	2	660904	3.03e-06
11	92981902	G	A	11:92981902:G:A	11:92715068:G:A	missense_variant	V227M	.	1	660906	1.51e-06
11	92981906	T	A	11:92981906:T:A	11:92715072:T:A	missense_variant	L228H	.	1	660906	1.51e-06
11	92981914	C	T	11:92981914:C:T	11:92715080:C:T	missense_variant	R231C	rs373501373	7	660906	1.06e-05
11	92981915	G	A	11:92981915:G:A	11:92715081:G:A	missense_variant	R231H	rs8192553	6038	660886	0.00913622	WT-like
11	92981915	G	T	11:92981915:G:T	11:92715081:G:T	missense_variant	R231L	rs8192553	22	660896	3.33e-05
11	92981917	A	G	11:92981917:A:G	11:92715083:A:G	missense_variant	R232G	.	1	660906	1.51e-06
11	92981921	A	C	11:92981921:A:C	11:92715087:A:C	missense_variant	K233T	rs748624567	6	660906	9.08e-06
11	92981922	A	G	11:92981922:A:G	11:92715088:A:G	synonymous_variant	K233K	rs1858114461	5	660906	7.57e-06
11	92981923	G	A	11:92981923:G:A	11:92715089:G:A	missense_variant	A234T	rs138111148	440	660900	0.000665759	WT-like
11	92981927	A	G	11:92981927:A:G	11:92715093:A:G	missense_variant	K235R	rs771405605	1	660904	1.51e-06
11	92981932	G	A	11:92981932:G:A	11:92715098:G:A	missense_variant	E237K	.	1	660906	1.51e-06	WT-like
11	92981933	A	C	11:92981933:A:C	11:92715099:A:C	missense_variant	E237A	rs1469683257	2	660906	3.03e-06
11	92981937	C	A	11:92981937:C:A	11:92715103:C:A	missense_variant	S238R	rs923026322	2	660906	3.03e-06
11	92981938	A	C	11:92981938:A:C	11:92715104:A:C	synonymous_variant	R239R	rs777056586	16	660906	2.42e-05
11	92981943	G	C	11:92981943:G:C	11:92715109:G:C	synonymous_variant	L240L	rs144029979	16	660906	2.42e-05
11	92981947	C	T	11:92981947:C:T	11:92715113:C:T	synonymous_variant	L242L	.	1	660904	1.51e-06
11	92981951	A	G	11:92981951:A:G	11:92715117:A:G	missense_variant	K243R	rs61747139	19459	660764	0.0294492	WT-like
11	92981955	C	T	11:92981955:C:T	11:92715121:C:T	synonymous_variant	P244P	rs751479797	1	660906	1.51e-06
11	92981958	C	T	11:92981958:C:T	11:92715124:C:T	synonymous_variant	S245S	rs376871685	15	660906	2.27e-05
11	92981959	G	A	11:92981959:G:A	11:92715125:G:A	missense_variant	D246N	rs565670988	9	660906	1.36e-05	WT-like
11	92981965	C	A	11:92981965:C:A	11:92715131:C:A	synonymous_variant	R248R	rs369557205	84	660876	0.000127104
11	92981965	C	T	11:92981965:C:T	11:92715131:C:T	missense_variant	R248W	rs369557205	24	660892	3.63e-05
11	92981966	G	A	11:92981966:G:A	11:92715132:G:A	missense_variant	R248Q	rs150751119	41	660906	6.2e-05
11	92981972	T	G	11:92981972:T:G	11:92715138:T:G	missense_variant	F250C	.	11	660906	1.66e-05
11	92981981	T	C	11:92981981:T:C	11:92715147:T:C	missense_variant	M253T	rs748867223	1	660906	1.51e-06
11	92981991	G	A	11:92981991:G:A	11:92715157:G:A	synonymous_variant	V256V	rs539020554	1	660906	1.51e-06
11	92981997	G	A	11:92981997:G:A	11:92715163:G:A	synonymous_variant	V258V	rs771424085	2	660906	3.03e-06
11	92982005	C	T	11:92982005:C:T	11:92715171:C:T	missense_variant	A261V	.	1	660906	1.51e-06
11	92982011	G	T	11:92982011:G:T	11:92715177:G:T	missense_variant	C263F	rs1304377294	3	660906	4.54e-06
11	92982014	G	A	11:92982014:G:A	11:92715180:G:A	stop_gained	W264*	.	1	660906	1.51e-06
11	92982017	C	T	11:92982017:C:T	11:92715183:C:T	missense_variant	A265V	rs200739086	7	660906	1.06e-05
11	92982027	C	A	11:92982027:C:A	11:92715193:C:A	missense_variant	N268K	rs550949640	4	660896	6.05e-06
11	92982027	C	T	11:92982027:C:T	11:92715193:C:T	synonymous_variant	N268N	rs550949640	1	660896	1.51e-06
11	92982031	A	T	11:92982031:A:T	11:92715197:A:T	missense_variant	I270F	.	1	660906	1.51e-06
11	92982033	C	T	11:92982033:C:T	11:92715199:C:T	synonymous_variant	I270I	rs139417248	14	660906	2.12e-05
11	92982034	G	A	11:92982034:G:A	11:92715200:G:A	missense_variant	G271S	rs145010577	37	660896	5.6e-05
11	92982034	G	T	11:92982034:G:T	11:92715200:G:T	missense_variant	G271C	rs145010577	1	660896	1.51e-06
11	92982035	G	A	11:92982035:G:A	11:92715201:G:A	missense_variant	G271D	.	1	660906	1.51e-06
11	92982039	C	T	11:92982039:C:T	11:92715205:C:T	synonymous_variant	L272L	rs370175309	46	660906	6.96e-05
11	92982040	G	A	11:92982040:G:A	11:92715206:G:A	missense_variant	A273T	rs750191414	1	660906	1.51e-06
11	92982048	C	T	11:92982048:C:T	11:92715214:C:T	synonymous_variant	A275A	.	4	660906	6.05e-06
11	92982074	A	G	11:92982074:A:G	11:92715240:A:G	missense_variant	Q284R	rs765213402	10	660906	1.51e-05
11	92982087	G	A	11:92982087:G:A	11:92715253:G:A	synonymous_variant	G288G	rs1366054650	2	660904	3.03e-06
11	92982090	A	G	11:92982090:A:G	11:92715256:A:G	synonymous_variant	L289L	.	1	660906	1.51e-06
11	92982096	C	T	11:92982096:C:T	11:92715262:C:T	synonymous_variant	V291V	.	1	660884	1.51e-06
11	92982098	C	T	11:92982098:C:T	11:92715264:C:T	missense_variant	T292I	rs1302643498	1	660904	1.51e-06
11	92982099	T	C	11:92982099:T:C	11:92715265:T:C	synonymous_variant	T292T	.	1	660904	1.51e-06
11	92982100	A	G	11:92982100:A:G	11:92715266:A:G	missense_variant	S293G	.	1	660906	1.51e-06
11	92982101	G	A	11:92982101:G:A	11:92715267:G:A	missense_variant	S293N	rs757787038	1	660906	1.51e-06
11	92982120	C	CTG	11:92982120:C:CTG	11:92715286:C:CTG	frameshift_variant	-299-300X	.	1	660880	1.51e-06
11	92982120	C	T	11:92982120:C:T	11:92715286:C:T	synonymous_variant	F299F	.	3	660880	4.54e-06
11	92982122	AC	A	11:92982122:AC:A	11:92715288:AC:A	frameshift_variant	N300X	.	1	660886	1.51e-06
11	92982123	C	T	11:92982123:C:T	11:92715289:C:T	synonymous_variant	N300N	rs61743266	9	660886	1.36e-05
11	92982124	A	T	11:92982124:A:T	11:92715290:A:T	missense_variant	S301C	.	1	660900	1.51e-06
11	92982126	C	CCTGAA	11:92982126:C:CCTGAA	11:92715292:C:CCTGAA	frameshift_variant	-301-302LX	.	1	660902	1.51e-06
11	92982131	T	C	11:92982131:T:C	11:92715297:T:C	missense_variant	L303P	rs1359258912	2	660906	3.03e-06
11	92982134	A	G	11:92982134:A:G	11:92715300:A:G	missense_variant	N304S	rs61741965	14	660904	2.12e-05
11	92982136	G	A	11:92982136:G:A	11:92715302:G:A	missense_variant	A305T	.	1	660906	1.51e-06
11	92982139	A	C	11:92982139:A:C	11:92715305:A:C	missense_variant	I306L	.	3	660882	4.54e-06
11	92982140	T	C	11:92982140:T:C	11:92715306:T:C	missense_variant	I306T	rs1858120621	9	660888	1.36e-05
11	92982146	A	G	11:92982146:A:G	11:92715312:A:G	missense_variant	Y308C	rs184917682	8	660902	1.21e-05
11	92982151	C	T	11:92982151:C:T	11:92715317:C:T	missense_variant	L310F	rs774359563	1	660888	1.51e-06
11	92982159	C	T	11:92982159:C:T	11:92715325:C:T	synonymous_variant	N312N	rs772999415	1	660902	1.51e-06
11	92982160	C	G	11:92982160:C:G	11:92715326:C:G	missense_variant	Q313E	rs373981936	3	660906	4.54e-06
11	92982161	A	G	11:92982161:A:G	11:92715327:A:G	missense_variant	Q313R	rs201084963	14	660906	2.12e-05
11	92982165	C	T	11:92982165:C:T	11:92715331:C:T	synonymous_variant	N314N	rs762754386	32	660888	4.84e-05
11	92982169	C	T	11:92982169:C:T	11:92715335:C:T	missense_variant	R316C	rs192246153	3	660904	4.54e-06
11	92982170	G	A	11:92982170:G:A	11:92715336:G:A	missense_variant	R316H	rs199529640	25	660884	3.78e-05	WT-like
11	92982170	G	T	11:92982170:G:T	11:92715336:G:T	missense_variant	R316L	rs199529640	34	660882	5.14e-05
11	92982177	A	G	11:92982177:A:G	11:92715343:A:G	synonymous_variant	E318E	rs1300273223	68	660902	0.00010289
11	92982179	A	T	11:92982179:A:T	11:92715345:A:T	missense_variant	Y319F	rs1242081546	7	660906	1.06e-05
11	92982182	A	G	11:92982182:A:G	11:92715348:A:G	missense_variant	K320R	.	4	660900	6.05e-06
11	92982183	G	C	11:92982183:G:C	11:92715349:G:C	missense_variant	K320N	.	1	660906	1.51e-06
11	92982186	G	T	11:92982186:G:T	11:92715352:G:T	missense_variant	R321S	rs1310899445	3	660906	4.54e-06
11	92982190	C	T	11:92982190:C:T	11:92715356:C:T	missense_variant	L323F	rs1265903383	2	660906	3.03e-06
11	92982191	T	C	11:92982191:T:C	11:92715357:T:C	missense_variant	L323P	.	1	660906	1.51e-06
11	92982194	T	C	11:92982194:T:C	11:92715360:T:C	missense_variant	L324S	.	1	660906	1.51e-06
11	92982196	G	C	11:92982196:G:C	11:92715362:G:C	missense_variant	A325P	rs1206541255	1	660906	1.51e-06
11	92982197	C	A	11:92982197:C:A	11:92715363:C:A	missense_variant	A325D	rs377125337	9	660886	1.36e-05
11	92982211	C	G	11:92982211:C:G	11:92715377:C:G	missense_variant	R330G	rs552946015	6	660882	9.08e-06
11	92982211	C	T	11:92982211:C:T	11:92715377:C:T	missense_variant	R330W	rs552946015	7	660882	1.06e-05
11	92982212	G	A	11:92982212:G:A	11:92715378:G:A	missense_variant	R330Q	rs145300624	8	660906	1.21e-05
11	92982213	G	A	11:92982213:G:A	11:92715379:G:A	synonymous_variant	R330R	rs372695654	4	660888	6.05e-06
11	92982213	G	C	11:92982213:G:C	11:92715379:G:C	synonymous_variant	R330R	rs372695654	4	660888	6.05e-06
11	92982215	A	C	11:92982215:A:C	11:92715381:A:C	missense_variant	H331P	rs986188619	1	660904	1.51e-06
11	92982217	T	C	11:92982217:T:C	11:92715383:T:C	missense_variant	C332R	.	1	660906	1.51e-06
11	92982219	C	T	11:92982219:C:T	11:92715385:C:T	synonymous_variant	C332C	.	1	660902	1.51e-06
11	92982229	G	A	11:92982229:G:A	11:92715395:G:A	missense_variant	A336T	rs149192012	7	660892	1.06e-05
11	92982237	G	T	11:92982237:G:T	11:92715403:G:T	missense_variant	K338N	rs770769381	3	660898	4.54e-06
11	92982238	G	A	11:92982238:G:A	11:92715404:G:A	missense_variant	G339S	rs61739471	1	660902	1.51e-06
11	92982241	A	C	11:92982241:A:C	11:92715407:A:C	missense_variant	S340R	.	2	660880	3.03e-06
11	92982242	G	A	11:92982242:G:A	11:92715408:G:A	missense_variant	S340N	rs765024779	1	660904	1.51e-06
11	92982243	C	T	11:92982243:C:T	11:92715409:C:T	synonymous_variant	S340S	.	2	660898	3.03e-06
11	92982246	C	G	11:92982246:C:G	11:92715412:C:G	missense_variant	H341Q	rs762613035	2	660886	3.03e-06
11	92982246	C	T	11:92982246:C:T	11:92715412:C:T	synonymous_variant	H341H	rs762613035	44	660886	6.66e-05
11	92982247	G	A	11:92982247:G:A	11:92715413:G:A	missense_variant	A342T	rs763511406	2	660898	3.03e-06
11	92982248	C	T	11:92982248:C:T	11:92715414:C:T	missense_variant	A342V	rs146514042	21	660904	3.18e-05	WT-like
11	92982249	G	A	11:92982249:G:A	11:92715415:G:A	synonymous_variant	A342A	rs367580835	49	660902	7.41e-05
11	92982251	AG	A	11:92982251:AG:A	11:92715417:AG:A	frameshift_variant	E343X	.	4	660886	6.05e-06
11	92982256	C	G	11:92982256:C:G	11:92715422:C:G	missense_variant	L345V	.	2	660906	3.03e-06
11	92982259	C	T	11:92982259:C:T	11:92715425:C:T	stop_gained	Q346*	rs1484032154	1	660906	1.51e-06
11	92982271	C	T	11:92982271:C:T	11:92715437:C:T	missense_variant	P350S	.	1	660906	1.51e-06
11	92982274	C	T	11:92982274:C:T	11:92715440:C:T	missense_variant	P351S	.	1	660904	1.51e-06
11	92982276	C	A	11:92982276:C:A	11:92715442:C:A	synonymous_variant	P351P	rs755311645	7	660900	1.06e-05
11	92982281	T	C	11:92982281:T:C	11:92715447:T:C	missense_variant	I353T	rs146811884	308	660904	0.000466028	impaired-function
11	92982283	G	A	11:92982283:G:A	11:92715449:G:A	missense_variant	G354S	.	1	660906	1.51e-06
11	92982288	G	A	11:92982288:G:A	11:92715454:G:A	synonymous_variant	V355V	.	14	660906	2.12e-05
11	92982292	C	T	11:92982292:C:T	11:92715458:C:T	missense_variant	H357Y	.	2	660906	3.03e-06
11	92982298	G	A	11:92982298:G:A	11:92715464:G:A	missense_variant	A359T	.	1	660904	1.51e-06
11	92982302	A	G	11:92982302:A:G	11:92715468:A:G	missense_variant	D360G	.	1	660902	1.51e-06
11	92982304	G	A	11:92982304:G:A	11:92715470:G:A	missense_variant	A361T	.	1	660906	1.51e-06
11	92982319	T	A	11:92982319:T:A	11:92715485:T:A	3_prime_UTR_variant	.	rs372168369	231	660898	0.000349524
11	92982322	G	T	11:92982322:G:T	11:92715488:G:T	3_prime_UTR_variant	.	rs770730219	23	660900	3.48e-05
11	92982323	AG	A	11:92982323:AG:A	11:92715489:AG:A	3_prime_UTR_variant	.	.	3	660862	4.54e-06
11	92982329	A	G	11:92982329:A:G	11:92715495:A:G	3_prime_UTR_variant	.	.	1	660872	1.51e-06
11	92982330	C	A	11:92982330:C:A	11:92715496:C:A	3_prime_UTR_variant	.	.	4	660850	6.05e-06
11	92982330	C	T	11:92982330:C:T	11:92715496:C:T	3_prime_UTR_variant	.	rs776682057	1	660850	1.51e-06
11	92982332	A	G	11:92982332:A:G	11:92715498:A:G	3_prime_UTR_variant	.	.	1	660864	1.51e-06
11	92982333	G	A	11:92982333:G:A	11:92715499:G:A	3_prime_UTR_variant	.	.	2	660842	3.03e-06
11	92982342	C	A	11:92982342:C:A	11:92715508:C:A	3_prime_UTR_variant	.	rs561483924	1	660844	1.51e-06
11	92982349	A	C	11:92982349:A:C	11:92715515:A:C	3_prime_UTR_variant	.	.	8	648536	1.23e-05
11	92982350	T	C	11:92982350:T:C	11:92715516:T:C	3_prime_UTR_variant	.	rs141048711	3102	660668	0.00469525
11	92982354	A	G	11:92982354:A:G	11:92715520:A:G	3_prime_UTR_variant	.	.	1	659962	1.52e-06
11	92982360	GGA	G	11:92982360:GGA:G	11:92715526:GGA:G	3_prime_UTR_variant	.	.	1	659358	1.52e-06
11	92982377	A	C	11:92982377:A:C	11:92715543:A:C	3_prime_UTR_variant	.	.	1	658888	1.52e-06
11	92982380	G	A	11:92982380:G:A	11:92715546:G:A	3_prime_UTR_variant	.	rs1230773689	13	659044	1.97e-05
11	92982382	G	A	11:92982382:G:A	11:92715548:G:A	3_prime_UTR_variant	.	.	2	658616	3.04e-06
11	92982401	G	A	11:92982401:G:A	11:92715567:G:A	3_prime_UTR_variant	.	.	1	644704	1.55e-06

## Sheet: ESM Table 2
ESM Table 2. Genetic variations in the MTNR1B locus identified in the Danish cohorts. Pos_b38 refers to the position on GRCh38. Hg19_pos refers to the position on GRCh37. The reference (Ref) allele and alternative (Alt) allele are shown in separate columns. Func_most_signficant refers to the variant annotation, with AAchange showing the amino acid change. dbSNP_ids refers to the single nucleotide…
Pos_b38	Hg19_pos	Ref	Alt	Func_most_significant	AAchange	dbSNP_ids	DD2	Inter99	all	MAF
92969593	92702759	AC	A	upstream_gene_variant	...	rs769309715	2930/0/0	6086/1/0	9016/1/0	5.545e-05
92969691	92702857	C	T	5_prime_UTR_variant	...	.	2929/0/0	6083/2/0	9012/2/0	0.0001109
92969692	92702858	G	A	5_prime_UTR_variant	...	rs769380049	2928/1/0	6085/0/0	9013/1/0	5.547e-05
92969711	92702877	G	A	5_prime_UTR_variant	...	rs374777421	2928/1/0	6085/1/0	9013/2/0	0.0001109
92969752	92702918	C	T	synonymous_variant	N9N	rs764224067	2925/3/0	6079/6/0	9004/9/0	0.0004993
92969762	92702928	G	T	missense_variant	A13S	rs757122021	2924/1/0	6084/0/0	9008/1/0	5.55e-05
92969763	92702929	C	A	missense_variant	A13E	rs377415898	2925/0/0	6081/3/0	9006/3/0	0.0001665
92969788	92702954	C	A	synonymous_variant	G21G	.	2926/2/0	6085/0/0	9011/2/0	0.000111
92969796	92702962	G	A	missense_variant	G24E	rs8192552	2473/442/13	4972/1068/45	7445/1510/58	0.0902
92969851	92703017	G	A	synonymous_variant	A42A	rs1345185983	2930/0/0	6088/1/0	9018/1/0	5.544e-05
92969869	92703035	C	T	synonymous_variant	I48I	rs144231044	2930/0/0	6087/2/0	9017/2/0	0.0001109
92969875	92703041	C	T	synonymous_variant	T50T	rs947020088	2930/0/0	6088/1/0	9018/1/0	5.544e-05
92969879	92703045	G	A	missense_variant	A52T	rs369464202	2927/3/0	6088/1/0	9015/4/0	0.0002218
92969891	92703057	G	A	missense_variant	V56M	rs148309052	2929/1/0	6088/1/0	9017/2/0	0.0001109
92969904	92703070	T	G	missense_variant	L60R	rs141804752	2929/1/0	6085/4/0	9014/5/0	0.0002772
92969958	92703124	A	G	intron_variant	...	rs373074864	2929/1/0	6088/1/0	9017/2/0	0.0001109
92969982	92703148	C	T	intron_variant	...	rs77542877	2929/1/0	6086/3/0	9015/4/0	0.0002218
92969997	92703163	C	T	intron_variant	...	.	2930/0/0	6088/1/0	9018/1/0	5.544e-05
92981399	92714565	C	A	intron_variant	...	rs758060678	2929/1/0	6089/0/0	9018/1/0	5.544e-05
92981406	92714572	G	A	intron_variant	...	rs368966877	2928/1/0	6089/0/0	9017/1/0	5.544e-05
92981406	92714572	G	T	intron_variant	...	rs368966877	2928/1/0	6089/0/0	9017/1/0	5.544e-05
92981422	92714588	ACTGTTGCT	A	intron_variant	...	.	2929/1/0	6089/0/0	9018/1/0	5.544e-05
92981429	92714595	C	T	intron_variant	...	rs6483210	2733/193/4	5683/401/2	8416/594/6	0.03361
92981508	92714674	G	A	synonymous_variant	P95P	rs373846496	2929/1/0	6088/1/0	9017/2/0	0.0001109
92981517	92714683	C	T	synonymous_variant	L98L	rs763801967	2929/1/0	6089/0/0	9018/1/0	5.544e-05
92981559	92714725	C	T	synonymous_variant	H112H	rs149703897	2930/0/0	6088/1/0	9018/1/0	5.544e-05
92981583	92714749	G	A	missense_variant	M120I	rs201290817	2930/0/0	6087/2/0	9017/2/0	0.0001109
92981593	92714759	G	A	missense_variant	V124I	rs145440211	2908/22/0	6048/41/0	8956/63/0	0.003493
92981635	92714801	C	T	missense_variant	R138C	rs61746674	2919/11/0	6072/17/0	8991/28/0	0.001552
92981645	92714811	A	G	missense_variant	Y141C	rs771582636	2928/2/0	6088/1/0	9016/3/0	0.0001663
92981727	92714893	C	T	synonymous_variant	T168T	rs140984335	2922/8/0	6066/23/0	8988/31/0	0.001719
92981735	92714901	C	T	missense_variant	A171V	.	2929/1/0	6089/0/0	9018/1/0	5.544e-05
92981769	92714935	G	T	missense_variant	E182D	rs372043726	2930/0/0	6087/2/0	9017/2/0	0.0001109
92981772	92714938	C	T	synonymous_variant	Y183Y	rs200424852	2930/0/0	6088/1/0	9018/1/0	5.544e-05
92981775	92714941	C	A	missense_variant	D184E	rs756346382	2930/0/0	6088/1/0	9018/1/0	5.544e-05
92981828	92714994	C	T	missense_variant	A202V	rs774779129	2930/0/0	6088/1/0	9018/1/0	5.544e-05
92981829	92714995	G	A	synonymous_variant	A202A	rs200681545	2929/1/0	6086/3/0	9015/4/0	0.0002218
92981887	92715053	C	T	missense_variant	R222C	rs549634756	2929/1/0	6089/0/0	9018/1/0	5.544e-05
92981888	92715054	G	A	missense_variant	R222H	rs574453327	2930/0/0	6088/1/0	9018/1/0	5.544e-05
92981890	92715056	A	T	missense_variant	I223F	.	2930/0/0	6088/1/0	9018/1/0	5.544e-05
92981915	92715081	G	A	missense_variant	R231H	rs8192553	2894/36/0	6021/68/0	8915/104/0	0.005766
92981923	92715089	G	A	missense_variant	A234T	rs138111148	2930/0/0	6084/5/0	9014/5/0	0.0002772
92981951	92715117	A	G	missense_variant	K243R	rs61747139	2733/193/4	5683/401/3	8416/594/7	0.03371
92981965	92715131	C	A	synonymous_variant	R248R	rs369557205	2928/1/0	6087/2/0	9015/3/0	0.0001663
92981965	92715131	C	T	missense_variant	R248W	rs369557205	2928/1/0	6087/0/0	9015/1/0	5.546e-05
92981966	92715132	G	A	missense_variant	R248Q	rs150751119	2930/0/0	6088/1/0	9018/1/0	5.544e-05
92982033	92715199	C	T	synonymous_variant	I270I	rs139417248	2930/0/0	6088/1/0	9018/1/0	5.544e-05
92982034	92715200	G	A	missense_variant	G271S	rs145010577	2927/3/0	6084/5/0	9011/8/0	0.0004435
92982039	92715205	C	T	synonymous_variant	L272L	rs370175309	2929/1/0	6089/0/0	9018/1/0	5.544e-05
92982096	92715262	C	G	synonymous_variant	V291V	rs1389054805	2930/0/0	6088/1/0	9018/1/0	5.544e-05
92982120	92715286	C	T	synonymous_variant	F299F	.	2929/1/0	6089/0/0	9018/1/0	5.544e-05
92982140	92715306	T	C	missense_variant	I306T	rs1858120621	2930/0/0	6088/1/0	9018/1/0	5.544e-05
92982160	92715326	C	G	missense_variant	Q313E	rs373981936	2930/0/0	6088/1/0	9018/1/0	5.544e-05
92982169	92715335	C	T	missense_variant	R316C	rs192246153	2930/0/0	6088/1/0	9018/1/0	5.544e-05
92982211	92715377	C	G	missense_variant	R330G	rs552946015	2929/1/0	6089/0/0	9018/1/0	5.544e-05
92982281	92715447	T	C	missense_variant	I353T	rs146811884	2925/5/0	6075/14/0	9000/19/0	0.001053
92982319	92715485	T	A	3_prime_UTR_variant	...	rs372168369	2930/0/0	6086/3/0	9016/3/0	0.0001663
92982339	92715505	T	G	3_prime_UTR_variant	...	.	2930/0/0	6088/1/0	9018/1/0	5.544e-05
92982350	92715516	T	C	3_prime_UTR_variant	...	rs141048711	2914/16/0	6055/34/0	8969/50/0	0.002772
92982388	92715554	AGG	A	3_prime_UTR_variant	...	rs1195932711	2929/1/0	6087/2/0	9016/3/0	0.0001663
92982391	92715557	C	T	3_prime_UTR_variant	...	rs1004631872	2929/1/0	6087/2/0	9016/3/0	0.0001663
92982419	92715585	G	T	3_prime_UTR_variant	...	rs1348984619	2930/0/0	6088/1/0	9018/1/0	5.544e-05
92982467	92715633	C	A	3_prime_UTR_variant	...	rs117551072	2928/2/0	6088/1/0	9016/3/0	0.0001663
92982474	92715640	G	A	3_prime_UTR_variant	...	rs569293531	2929/1/0	6088/1/0	9017/2/0	0.0001109
92982536	92715702	G	A	3_prime_UTR_variant	...	rs1030200107	2929/1/0	6088/1/0	9017/2/0	0.0001109
92982577	92715743	G	A	3_prime_UTR_variant	...	rs1314463337	2930/0/0	6088/1/0	9018/1/0	5.544e-05
92982597	92715763	G	A	3_prime_UTR_variant	...	rs985936374	2930/0/0	6088/1/0	9018/1/0	5.544e-05
92982617	92715783	C	T	3_prime_UTR_variant	...	rs977493799	2930/0/0	6088/1/0	9018/1/0	5.544e-05
92982634	92715800	TC	T	3_prime_UTR_variant	...	rs1212783516	2929/1/0	6087/2/0	9016/3/0	0.0001663
92982637	92715803	TCCTCC	T	3_prime_UTR_variant	...	rs1272227433	2929/1/0	6087/2/0	9016/3/0	0.0001663
92982643	92715809	T	A	3_prime_UTR_variant	...	rs1312510860	2929/0/0	6087/1/0	9016/1/0	5.545e-05
92982678	92715844	C	G	3_prime_UTR_variant	...	rs571499125	2929/1/0	6088/1/0	9017/2/0	0.0001109
92982683	92715849	G	A	3_prime_UTR_variant	...	rs1562444	706/1478/735	1578/3017/1424	2284/4495/2159	0.493
92982750	92715916	G	A	3_prime_UTR_variant	...	rs12792653	702/1477/743	1573/3019/1463	2275/4496/2206	0.4962
92982782	92715948	C	G	3_prime_UTR_variant	...	.	2930/0/0	6087/2/0	9017/2/0	0.0001109
92982829	92715995	A	G	downstream_gene_variant	...	rs1858136781	2930/0/0	6081/1/0	9011/1/0	5.548e-05

## Sheet: ESM Table 3
ESM Table 3. Variant effect prediction (VEP) of the MTNR1B variants identified in the UK Biobank. Each prediction algorithm is shown in columns, with the predicted loss of function (pLoF) variants depicted in the "pLoF" column (1 = the variant passed one of the VEP masks, i.e., is a pLoF variant). ID_b38 combines information of the variant; chromosome:position at GRCh38:reference allele:alternati…
ID_b38	Loftee	NSFP_CADD_raw_rankscore_hg19	NSFP_DANN_rankscore	NSFP_Eigen.raw_coding_rankscore	NSFP_Eigen.PC.raw_coding_rankscore	NSFP_VEST4_rankscore	NSFP_FATHMM_pred	NSFP_fathmm.MKL_coding_pred	NSFP_M.CAP_score	NSFP_MetaLR_pred	NSFP_MetaSVM_pred	NSFP_PROVEAN_pred	NSFP_LRT_pred	NSFP_MutationTaster_pred	NSFP_Polyphen2_HDIV_pred	NSFP_Polyphen2_HVAR_pred	NSFP_SIFT_pred	pLoF
11:92969730:C:G	HC	0.93901	0.43585	0.5834	0.40745	0.35727	.	N	.	.	.	.	N	A	.	.	.	1
11:92969730:CAG:C	HC	.	.	.	.	.	.	.	.	.	.	.	.	.	.	.	.	1
11:92969731:A:G	.	.	.	.	.	.	.	.	.	.	.	.	.	.	.	.	.	0
11:92969733:A:G	.	0.15404	0.30477	0.05096	0.06353	0.31814	T	N	0.017251	T	T	N	N	N	B	B	T	0
11:92969734:G:A	.	.	.	.	.	.	.	.	.	.	.	.	.	.	.	.	.	0
11:92969734:G:C	.	0.09907	0.14333	0.01336	0.01762	0.23632	T	N	0.034342	T	T	N	N	N	B	B	T	0
11:92969737:C:T	.	.	.	.	.	.	.	.	.	.	.	.	.	.	.	.	.	0
11:92969738:G:T	.	0.39954	0.55932	0.22187	0.17212	0.19728	T	N	0.058962	T	T	N	N	N	D	P	D	0
11:92969742:C:T	.	0.38073	0.50895	0.31737	0.26618	0.48689	T	D	0.109266	T	T	N	N	N	D	P	D	0
11:92969743:C:T	.	.	.	.	.	.	.	.	.	.	.	.	.	.	.	.	.	0
11:92969746:C:T	.	.	.	.	.	.	.	.	.	.	.	.	.	.	.	.	.	0
11:92969749:C:T	.	.	.	.	.	.	.	.	.	.	.	.	.	.	.	.	.	0
11:92969752:C:T	.	.	.	.	.	.	.	.	.	.	.	.	.	.	.	.	.	0
11:92969753:T:A	.	0.31426	0.39053	0.19387	0.19863	0.31027	T	D	0.061295	T	T	N	N	D	P	B	T	0
11:92969754:G:C	.	0.40949	0.45587	0.31531	0.32393	0.31027	T	D	0.032213	T	T	N	N	D	P	B	T	0
11:92969755:C:T	.	.	.	.	.	.	.	.	.	.	.	.	.	.	.	.	.	0
11:92969759:G:T	HC	0.95492	0.71953	0.57533	0.4025	0.36674	.	N	.	.	.	.	D	A	.	.	.	1
11:92969762:G:T	.	0.08971	0.27285	0.06136	0.06097	0.13055	T	N	0.020414	T	T	N	N	N	B	B	T	0
11:92969763:C:A	.	0.13329	0.28292	0.1182	0.11555	0.30347	T	N	0.0446	T	T	N	N	N	P	B	T	0
11:92969763:C:T	.	0.144	0.17643	0.08865	0.09681	0.17553	T	N	.	T	T	N	N	N	B	B	T	0
11:92969764:G:A	.	.	.	.	.	.	.	.	.	.	.	.	.	.	.	.	.	0
11:92969766:G:A	.	0.11675	0.19697	0.04688	0.05244	0.21969	T	N	0.020257	T	T	N	N	N	B	B	T	0
11:92969767:C:T	.	.	.	.	.	.	.	.	.	.	.	.	.	.	.	.	.	0
11:92969769:G:A	.	0.12052	0.32443	0.1258	0.12304	0.18239	T	N	0.066222	T	T	N	N	N	B	B	D	0
11:92969771:T:TG	HC	.	.	.	.	.	.	.	.	.	.	.	.	.	.	.	.	1
11:92969780:C:T	.	0.31981	0.90326	0.12572	0.13942	0.58117	T	N	0.10767	T	T	N	N	N	B	B	D	0
11:92969781:G:A	.	0.14161	0.44681	0.06783	0.07845	0.38643	T	N	0.054312	T	T	N	N	N	B	B	T	0
11:92969784:CG:C	HC	.	.	.	.	.	.	.	.	.	.	.	.	.	.	.	.	1
11:92969790:G:T	.	0.18599	0.14186	0.13272	0.1564	0.7565	T	D	0.024107	T	T	N	N	N	B	B	T	0
11:92969793:C:T	.	0.03195	0.21281	0.00557	0.00822	0.10198	T	N	0.03952	T	T	N	N	N	B	B	T	0
11:92969794:G:A	.	.	.	.	.	.	.	.	.	.	.	.	.	.	.	.	.	0
11:92969796:G:A	.	0.09383	0.15397	0.13625	0.11792	0.0619	T	N	.	T	T	N	N	P	B	B	T	0
11:92969798:G:A	.	0.02311	0.1645	0.00895	0.01108	0.08088	T	N	0.020017	T	T	N	N	N	B	B	T	0
11:92969798:G:GCTGGCAGTGCGCCCGGGCTGGTCGGGGC	HC	.	.	.	.	.	.	.	.	.	.	.	.	.	.	.	.	1
11:92969801:G:A	.	0.20974	0.30002	0.10497	0.12437	0.1714	T	N	0.025256	T	T	N	N	N	B	B	T	0
11:92969806:C:T	.	.	.	.	.	.	.	.	.	.	.	.	.	.	.	.	.	0
11:92969808:C:T	.	0.04582	0.26346	0.05497	0.04899	0.13341	T	N	0.024138	T	T	N	N	N	B	B	T	0
11:92969809:G:A	.	.	.	.	.	.	.	.	.	.	.	.	.	.	.	.	.	0
11:92969811:G:A	.	0.00693	0.15146	0.00066	0.00082	0.09349	T	N	0.011285	T	T	N	N	N	B	B	T	0
11:92969822:A:G	.	0.07871	0.07174	0.05964	0.06183	0.12055	T	N	0.002635	T	T	N	N	N	B	B	T	0
11:92969823:C:T	.	0.04051	0.15879	0.02579	0.02487	0.13055	T	N	0.001385	T	T	N	N	N	B	B	T	0
11:92969824:C:T	.	.	.	.	.	.	.	.	.	.	.	.	.	.	.	.	.	0
11:92969828:C:T	HC	0.93647	0.56373	0.41266	0.25902	0.61511	.	N	.	.	.	.	D	A	.	.	.	1
11:92969831:C:T	.	0.15889	0.19389	0.16925	0.18361	0.24385	T	D	0.005124	T	T	N	D	N	B	B	T	0
11:92969839:G:C	.	0.71684	0.2085	0.63737	0.59599	0.68516	T	D	0.034117	T	T	D	D	D	D	D	D	1
11:92969846:C:T	.	0.14347	0.19662	0.08731	0.11461	0.08646	T	N	0.002891	T	T	N	N	N	B	B	T	0
11:92969847:C:T	.	0.20447	0.59816	0.20985	0.18775	0.18376	T	N	0.006573	T	T	N	N	N	B	B	T	0
11:92969848:A:G	.	.	.	.	.	.	.	.	.	.	.	.	.	.	.	.	.	0
11:92969857:C:T	.	.	.	.	.	.	.	.	.	.	.	.	.	.	.	.	.	0
11:92969860:G:A	.	.	.	.	.	.	.	.	.	.	.	.	.	.	.	.	.	0
11:92969862:T:C	.	0.25937	0.16549	0.22408	0.24018	0.64393	T	D	0.009429	T	T	N	D	D	B	B	T	0
11:92969863:G:A	.	.	.	.	.	.	.	.	.	.	.	.	.	.	.	.	.	0
11:92969864:C:G	.	0.21096	0.06712	0.17036	0.17951	0.30118	T	D	0.007813	T	T	N	N	N	B	B	T	0
11:92969866:C:T	.	.	.	.	.	.	.	.	.	.	.	.	.	.	.	.	.	0
11:92969868:T:A	.	0.51403	0.08107	0.3629	0.31502	0.82057	T	D	0.014969	T	T	D	N	D	D	D	D	0
11:92969869:C:T	.	.	.	.	.	.	.	.	.	.	.	.	.	.	.	.	.	0
11:92969870:G:C	.	0.22372	0.11268	0.11258	0.14293	0.3336	T	D	0.004128	T	T	N	N	N	B	B	T	0
11:92969875:C:T	.	.	.	.	.	.	.	.	.	.	.	.	.	.	.	.	.	0
11:92969879:G:A	.	0.23015	0.20043	0.20507	0.21701	0.69649	T	D	0.003572	T	T	N	N	D	B	B	D	0
11:92969885:G:T	.	0.6754	0.12434	0.5006	0.46823	0.87808	T	D	0.036152	T	T	D	D	D	D	D	D	1
11:92969887:C:T	.	.	.	.	.	.	.	.	.	.	.	.	.	.	.	.	.	0
11:92969888:G:A	.	0.01308	0.20754	0.02438	0.02468	0.07949	T	N	0.003151	T	T	N	N	N	B	B	T	0
11:92969891:G:A	.	0.16925	0.20825	0.08526	0.07643	0.1892	T	N	0.013318	T	T	N	N	N	P	B	T	0
11:92969894:G:A	.	0.69754	0.15122	0.64908	0.60791	0.61341	T	D	0.008678	D	D	D	N	D	D	D	D	0
11:92969895:G:A	.	0.6086	0.87396	0.80021	0.67971	0.86085	T	D	0.013794	D	D	D	D	D	D	D	D	1
11:92969902:C:G	.	.	.	.	.	.	.	.	.	.	.	.	.	.	.	.	.	0
11:92969904:T:A	.	0.6162	0.60656	0.57442	0.50725	0.66615	T	D	0.096393	D	D	D	N	D	P	P	D	0
11:92969904:T:G	.	0.65122	0.81423	0.57442	0.50725	0.92667	T	D	0.10487	D	D	D	N	D	D	D	D	0
11:92969905:G:A	.	.	.	.	.	.	.	.	.	.	.	.	.	.	.	.	.	0
11:92969916:C:A	.	0.66906	0.60779	0.82418	0.73788	0.92667	T	D	0.009643	T	T	D	N	D	D	D	D	0
11:92969917:C:T	.	.	.	.	.	.	.	.	.	.	.	.	.	.	.	.	.	0
11:92969918:G:C	.	0.6032	0.14875	0.68432	0.62494	0.61511	T	D	0.008999	T	T	N	D	D	D	D	D	1
11:92969921:C:T	.	0.19738	0.18965	0.18007	0.20368	0.11054	T	D	0.003771	T	T	N	N	N	B	B	T	0
11:92969926:G:C	.	0.27814	0.18785	0.28461	0.28054	0.46462	T	D	0.005368	T	T	D	N	D	B	B	D	0
11:92969928:A:AC	LC	.	.	.	.	.	.	.	.	.	.	.	.	.	.	.	.	0
11:92969929:C:A	.	0.41091	0.10546	0.24827	0.22307	0.74462	T	D	0.028714	T	T	D	D	D	D	D	D	1
11:92969930:C:T	.	0.77753	0.21682	0.68668	0.58859	0.44283	T	D	0.036	T	T	D	D	D	D	D	D	1
11:92969936:C:T	.	0.59727	0.26346	0.65178	0.57509	0.79022	T	D	0.021306	T	T	D	N	D	D	D	D	0
11:92969938:C:T	.	.	.	.	.	.	.	.	.	.	.	.	.	.	.	.	.	0
11:92969940:G:A	.	0.48214	0.95733	0.41687	0.37045	0.37509	T	D	0.005425	T	T	N	D	D	P	P	D	1
11:92969945:G:A	.	0.25326	0.30051	0.26174	0.24522	0.16308	T	D	0.00591	T	T	N	N	D	P	B	T	0
11:92969945:G:T	.	0.2131	0.16826	0.21886	0.21993	0.08925	T	D	0.002722	T	T	N	N	D	B	B	T	0
11:92969946:C:T	.	0.78524	0.79373	0.56428	0.52585	0.26717	T	D	0.010401	T	T	N	N	D	B	B	D	0
11:92969948:G:A	.	0.90837	0.15532	0.52624	0.47125	0.51315	T	D	0.006233	T	T	D	N	D	D	D	D	0
11:92981454:G:A	.	.	.	.	.	.	.	.	.	.	.	.	.	.	.	.	.	0
11:92981457:C:G	.	0.57098	0.80798	0.56559	0.48627	0.51048	T	D	0.018778	T	T	D	D	D	D	D	D	1
11:92981457:C:T	.	.	.	.	.	.	.	.	.	.	.	.	.	.	.	.	.	0
11:92981461:G:T	.	0.70561	0.8678	0.64232	0.62376	0.21056	T	D	0.019712	T	T	N	D	D	D	P	D	1
11:92981463:G:A	.	.	.	.	.	.	.	.	.	.	.	.	.	.	.	.	.	0
11:92981464:A:C	.	0.74652	0.87928	0.87723	0.80707	0.87699	T	D	0.018266	T	D	D	D	D	D	D	D	1
11:92981469:G:A	.	.	.	.	.	.	.	.	.	.	.	.	.	.	.	.	.	0
11:92981470:G:A	.	0.72724	0.99163	0.87782	0.82578	0.67995	T	D	0.009077	T	D	N	D	D	D	D	D	1
11:92981473:T:C	.	.	.	.	.	.	.	.	.	.	.	.	.	.	.	.	.	0
11:92981477:C:G	.	0.72631	0.86606	0.88939	0.8407	0.85449	T	D	0.036931	D	D	D	D	D	D	D	D	1
11:92981479:G:T	.	0.77139	0.72318	0.94679	0.91325	0.98657	D	D	0.077285	D	D	D	D	D	D	D	D	1
11:92981484:G:A	.	.	.	.	.	.	.	.	.	.	.	.	.	.	.	.	.	0
11:92981488:G:T	.	0.62358	0.76571	0.65996	0.60915	0.26475	T	D	0.015523	T	T	N	D	D	D	D	D	1
11:92981490:G:A	.	.	.	.	.	.	.	.	.	.	.	.	.	.	.	.	.	0
11:92981494:T:C	.	0.18117	0.10564	0.07714	0.12841	0.00181	T	D	0.00156	T	T	N	N	N	B	B	T	0
11:92981500:C:T	.	0.71774	0.97801	0.66021	0.64391	0.77039	T	D	0.03822	T	T	D	D	D	D	D	D	1
11:92981501:C:A	.	0.75561	0.79977	0.87366	0.82678	0.85238	T	D	0.041863	D	D	D	D	D	D	D	D	1
11:92981507:C:T	.	0.68122	0.8626	0.74362	0.6632	0.8136	T	D	0.013589	T	T	D	D	D	D	D	D	1
11:92981508:G:A	.	.	.	.	.	.	.	.	.	.	.	.	.	.	.	.	.	0
11:92981517:C:T	.	.	.	.	.	.	.	.	.	.	.	.	.	.	.	.	.	0
11:92981518:G:A	.	0.11187	0.22855	0.11934	0.10476	0.04547	T	N	0.00963	T	T	N	N	N	B	B	T	0
11:92981525:T:A	.	0.76711	0.64276	0.69988	0.67363	0.79118	T	D	0.016114	T	T	D	D	D	D	D	D	1
11:92981527:T:G	.	0.29183	0.34989	0.22868	0.25203	0.19459	T	D	0.005956	T	T	D	D	D	B	B	T	0
11:92981529:C:T	.	.	.	.	.	.	.	.	.	.	.	.	.	.	.	.	.	0
11:92981531:A:G	.	0.43228	0.63645	0.36603	0.31942	0.06587	T	D	0.003768	T	T	D	N	N	P	P	T	0
11:92981535:C:A	.	0.02593	0.30402	0.02924	0.02804	0.18512	T	N	0.004684	T	T	N	N	N	B	B	T	0
11:92981535:C:T	.	.	.	.	.	.	.	.	.	.	.	.	.	.	.	.	.	0
11:92981544:C:T	.	.	.	.	.	.	.	.	.	.	.	.	.	.	.	.	.	0
11:92981546:TG:T	LC	.	.	.	.	.	.	.	.	.	.	.	.	.	.	.	.	0
11:92981549:G:C	.	0.52374	0.78782	0.69734	0.61628	0.39356	T	D	0.006247	T	T	D	D	D	P	P	D	1
11:92981551:G:T	LC	0.96416	0.83192	0.69038	0.5628	0.72835	.	D	.	.	.	.	D	D	.	.	.	0
11:92981553:G:A	.	.	.	.	.	.	.	.	.	.	.	.	.	.	.	.	.	0
11:92981554:G:A	.	0.27333	0.63028	0.16936	0.18665	0.07398	T	N	0.01249	T	T	N	N	N	B	B	D	0
11:92981554:G:T	LC	0.94727	0.72379	0.62563	0.44563	0.47022	.	N	.	.	.	.	N	D	.	.	.	0
11:92981556:G:A	.	.	.	.	.	.	.	.	.	.	.	.	.	.	.	.	.	0
11:92981557:C:T	.	0.38517	0.74932	0.35311	0.35932	0.54671	T	D	0.003188	T	T	D	D	D	B	B	D	0
11:92981565:G:A	.	.	.	.	.	.	.	.	.	.	.	.	.	.	.	.	.	0
11:92981571:C:A	.	0.40001	0.76819	0.37056	0.28503	0.95021	T	D	0.006134	T	T	D	D	D	D	D	D	1
11:92981571:C:T	.	.	.	.	.	.	.	.	.	.	.	.	.	.	.	.	.	0
11:92981572:G:A	.	0.55628	0.89797	0.49872	0.46623	0.02964	T	D	0.003656	T	T	N	D	N	D	D	D	0
11:92981581:A:G	.	0.40308	0.57322	0.52702	0.50616	0.70263	T	D	0.006884	T	T	N	D	D	P	B	D	0
11:92981583:G:A	.	0.41732	0.81703	0.45953	0.4863	0.42443	T	D	0.006255	T	T	D	D	D	B	B	D	0
11:92981585:G:A	.	0.69158	0.93729	0.82468	0.79123	0.90363	T	D	0.038348	D	D	D	D	D	D	D	D	1
11:92981589:G:A	.	.	.	.	.	.	.	.	.	.	.	.	.	.	.	.	.	0
11:92981592:C:G	.	0.34594	0.71707	0.33281	0.21648	0.96871	T	N	0.009576	T	T	D	D	D	D	D	D	1
11:92981592:C:T	.	.	.	.	.	.	.	.	.	.	.	.	.	.	.	.	.	0
11:92981593:G:A	.	0.63863	0.95653	0.75428	0.72122	0.3895	T	D	0.011125	D	D	N	D	D	D	D	D	1
11:92981598:C:T	.	.	.	.	.	.	.	.	.	.	.	.	.	.	.	.	.	0
11:92981599:G:A	.	0.42705	0.82266	0.42942	0.39544	0.23758	T	D	0.008114	T	T	D	D	D	P	P	T	0
11:92981600:G:A	.	0.68512	0.93548	0.85439	0.80468	0.55106	T	D	0.01279	D	D	D	D	D	D	D	D	1
11:92981601:C:T	.	.	.	.	.	.	.	.	.	.	.	.	.	.	.	.	.	0
11:92981605:G:C	.	0.46264	0.79507	0.48473	0.49524	0.26233	T	D	0.019634	T	T	N	D	D	B	B	T	0
11:92981621:C:A	.	0.47511	0.67687	0.58489	0.47234	0.78262	T	D	0.006022	T	T	D	D	D	D	D	D	1
11:92981625:C:T	.	.	.	.	.	.	.	.	.	.	.	.	.	.	.	.	.	0
11:92981626:G:A	.	0.52778	0.85172	0.59906	0.53649	0.95139	T	D	0.028364	D	D	D	D	D	D	D	D	1
11:92981635:C:T	.	0.44725	0.80936	0.52827	0.42997	0.61511	D	D	0.356318	D	D	D	D	D	D	D	D	1
11:92981636:G:A	.	0.63808	0.99824	0.87113	0.77093	0.94904	D	D	0.217458	D	D	D	D	D	D	D	D	1
11:92981636:G:T	.	0.63698	0.88906	0.8845	0.7826	0.93018	D	D	0.270094	D	D	D	D	D	D	D	D	1
11:92981645:A:G	.	0.272	0.35311	0.2439	0.2514	0.27792	T	D	0.002619	T	T	D	N	D	B	B	T	0
11:92981647:A:T	.	0.53497	0.47823	0.67725	0.54839	0.78737	D	D	0.042957	D	D	D	D	D	D	D	D	1
11:92981649:C:A	.	.	.	.	.	.	.	.	.	.	.	.	.	.	.	.	.	0
11:92981651:G:T	.	0.72047	0.57255	0.87452	0.82466	0.91621	T	D	0.00943	T	T	D	D	D	D	D	D	1
11:92981655:C:T	.	.	.	.	.	.	.	.	.	.	.	.	.	.	.	.	.	0
11:92981657:G:A	.	0.28941	0.61935	0.50029	0.48559	0.2451	T	D	0.003527	T	T	N	D	N	B	B	T	0
11:92981659:A:G	.	0.04	0.04463	0.03376	0.0402	0.00308	T	N	0.000394	T	T	N	N	N	B	B	T	0
11:92981663:C:A	.	0.2321	0.54965	0.22464	0.21692	0.38438	T	N	0.004466	T	T	N	N	N	B	B	T	0
11:92981665:T:C	.	0.58241	0.85172	0.6371	0.55147	0.81957	T	D	0.007486	T	T	D	D	D	D	D	D	1
11:92981665:TACC:T	.	.	.	.	.	.	.	.	.	.	.	.	.	.	.	.	.	0
11:92981670:C:A	.	0.16953	0.1842	0.14251	0.16048	0.09914	T	N	0.007581	T	T	N	N	N	B	B	D	0
11:92981670:C:T	.	.	.	.	.	.	.	.	.	.	.	.	.	.	.	.	.	0
11:92981671:C:A	.	.	.	.	.	.	.	.	.	.	.	.	.	.	.	.	.	0
11:92981671:C:T	LC	0.93519	0.69715	0.42403	0.28606	0.60664	.	N	.	.	.	.	N	D	.	.	.	0
11:92981672:G:A	.	0.16201	0.81703	0.13797	0.12341	0.04426	T	N	0.002533	T	T	N	N	N	B	B	T	0
11:92981675:T:C	.	0.30062	0.20157	0.24028	0.23544	0.10198	T	D	0.014899	T	T	D	N	N	B	B	D	0
11:92981678:A:G	.	0.06662	0.09377	0.05332	0.04137	0.04426	T	N	0.001606	T	T	D	N	N	B	B	T	0
11:92981680:C:A	.	.	.	.	.	.	.	.	.	.	.	.	.	.	.	.	.	0
11:92981680:C:T	.	0.10149	0.31839	0.07363	0.03823	0.1714	T	N	0.003179	T	T	N	D	N	D	P	D	0
11:92981681:G:A	.	0.12859	0.31075	0.09201	0.09186	0.01274	T	N	0.002779	T	T	N	N	N	B	B	D	0
11:92981681:G:T	.	0.18628	0.46574	0.13988	0.1229	0.18239	T	N	0.004184	T	T	N	D	N	B	B	D	0
11:92981683:C:T	.	0.14574	0.20611	0.10831	0.09697	0.14622	T	N	0.015994	T	T	N	N	N	B	B	T	0
11:92981684:G:A	.	0.00839	0.13098	0.01183	0.00858	0.05287	T	N	0.006898	T	T	N	N	N	B	B	T	0
11:92981686:T:C	.	0.07505	0.00861	0.03075	0.04708	0.18103	T	N	0.002019	T	T	N	N	N	B	B	T	0
11:92981692:AC:A	LC	.	.	.	.	.	.	.	.	.	.	.	.	.	.	.	.	0
11:92981695:C:G	.	0.01965	0.02663	0.02675	0.03135	0.0619	T	N	0.001198	T	T	N	N	N	B	B	T	0
11:92981699:T:TG	LC	.	.	.	.	.	.	.	.	.	.	.	.	.	.	.	.	0
11:92981712:C:T	.	.	.	.	.	.	.	.	.	.	.	.	.	.	.	.	.	0
11:92981717:G:A	LC	0.95641	0.42582	0.6408	0.51759	0.78641	.	D	.	.	.	.	D	D	.	.	.	0
11:92981721:C:T	.	.	.	.	.	.	.	.	.	.	.	.	.	.	.	.	.	0
11:92981727:C:T	.	.	.	.	.	.	.	.	.	.	.	.	.	.	.	.	.	0
11:92981728:G:A	.	0.19738	0.38214	0.17431	0.13732	0.01421	T	N	0.003921	T	T	N	N	N	P	B	T	0
11:92981739:G:A	.	.	.	.	.	.	.	.	.	.	.	.	.	.	.	.	.	0
11:92981740:C:T	.	.	.	.	.	.	.	.	.	.	.	.	.	.	.	.	.	0
11:92981743:C:A	.	0.59781	0.86606	0.79527	0.71426	0.86511	T	D	0.008334	T	D	D	D	D	D	D	D	1
11:92981747:A:ACTT	.	.	.	.	.	.	.	.	.	.	.	.	.	.	.	.	.	0
11:92981755:G:A	.	0.15875	0.62981	0.0958	0.09229	0.05162	T	N	0.00647	T	T	N	N	D	B	B	T	0
11:92981760:G:A	.	.	.	.	.	.	.	.	.	.	.	.	.	.	.	.	.	0
11:92981769:G:A	.	.	.	.	.	.	.	.	.	.	.	.	.	.	.	.	.	0
11:92981769:G:T	.	0.22055	0.73925	0.25668	0.22267	0.02462	T	D	0.002874	T	T	N	N	N	P	P	D	0
11:92981772:C:T	.	.	.	.	.	.	.	.	.	.	.	.	.	.	.	.	.	0
11:92981773:G:A	.	0.68568	0.96359	0.72633	0.68034	0.45237	T	D	0.025597	T	T	D	D	D	D	D	D	1
11:92981773:G:C	.	0.65643	0.67801	0.7952	0.7328	0.72925	T	D	0.021856	D	D	D	D	D	D	D	D	1
11:92981779:C:T	.	0.54249	0.96589	0.5472	0.47993	0.62696	T	D	0.0248	T	D	D	D	D	P	B	D	0
11:92981780:G:A	.	0.50697	0.99868	0.60972	0.55236	0.28028	T	D	0.014526	T	T	D	D	D	P	P	D	1
11:92981783:T:C	.	0.32305	0.64571	0.33295	0.36319	0.31027	T	D	0.005946	T	T	D	D	D	B	B	T	0
11:92981796:C:T	.	.	.	.	.	.	.	.	.	.	.	.	.	.	.	.	.	0
11:92981808:C:T	.	.	.	.	.	.	.	.	.	.	.	.	.	.	.	.	.	0
11:92981809:G:A	.	0.10942	0.23455	0.1723	0.1812	0.01658	T	D	0.001671	T	T	N	N	N	B	B	T	0
11:92981810:C:T	.	0.0608	0.0018	0.1064	0.13225	0.03956	T	N	0.001509	T	T	N	N	N	B	B	T	0
11:92981811:C:T	.	.	.	.	.	.	.	.	.	.	.	.	.	.	.	.	.	0
11:92981825:C:T	.	0.47393	0.89264	0.59485	0.47978	0.83371	T	D	0.015751	T	T	D	D	D	D	D	D	1
11:92981826:G:A	.	.	.	.	.	.	.	.	.	.	.	.	.	.	.	.	.	0
11:92981828:C:T	.	0.00541	0.03691	0.00326	0.00388	0.01274	T	N	0.010504	T	T	N	N	N	B	B	T	0
11:92981829:G:A	.	.	.	.	.	.	.	.	.	.	.	.	.	.	.	.	.	0
11:92981831:C:T	.	0.27602	0.47823	0.21947	0.23125	0.17966	T	D	0.005776	T	T	N	D	D	B	B	T	0
11:92981833:G:A	.	0.45437	0.87131	0.47153	0.40949	0.34767	T	D	0.032865	T	T	D	D	D	P	P	D	1
11:92981834:T:C	.	0.34706	0.55994	0.51245	0.44373	0.68603	T	D	0.043218	T	T	D	D	D	P	P	D	1
11:92981839:G:T	.	0.14267	0.23403	0.18202	0.19298	0.16725	T	D	0.016889	T	T	D	N	N	B	B	T	0
11:92981845:C:A	.	0.56003	0.45025	0.69562	0.63073	0.74918	T	D	0.030123	D	D	D	D	D	D	D	D	1
11:92981850:C:T	.	.	.	.	.	.	.	.	.	.	.	.	.	.	.	.	.	0
11:92981852:T:C	.	0.61375	0.91198	0.72548	0.64764	0.61933	T	D	0.040359	D	D	D	N	D	D	D	D	0
11:92981854:C:G	.	0.18486	0.02275	0.18508	0.21383	0.03502	T	N	0.00163	T	T	N	D	D	B	B	T	0
11:92981857:C:T	.	0.4299	0.77317	0.64288	0.5238	0.86618	T	D	0.017436	T	D	D	N	D	D	D	D	0
11:92981861:TC:T	LC	.	.	.	.	.	.	.	.	.	.	.	.	.	.	.	.	0
11:92981862:C:T	.	.	.	.	.	.	.	.	.	.	.	.	.	.	.	.	.	0
11:92981863:G:A	.	0.00674	0.06152	0.01472	0.01369	0.01498	T	N	0.002155	T	T	N	N	N	B	B	T	0
11:92981865:T:C	.	.	.	.	.	.	.	.	.	.	.	.	.	.	.	.	.	0
11:92981868:C:T	.	.	.	.	.	.	.	.	.	.	.	.	.	.	.	.	.	0
11:92981869:G:A	.	0.42253	0.83047	0.44302	0.37822	0.73285	T	D	0.004076	T	T	D	D	D	D	D	D	1
11:92981871:G:C	.	.	.	.	.	.	.	.	.	.	.	.	.	.	.	.	.	0
11:92981872:TC:T	LC	.	.	.	.	.	.	.	.	.	.	.	.	.	.	.	.	0
11:92981873:C:T	.	0.46618	0.75293	0.37733	0.33495	0.32701	T	D	0.020586	T	T	D	N	D	P	P	D	0
11:92981873:CCTT:C	.	.	.	.	.	.	.	.	.	.	.	.	.	.	.	.	.	0
11:92981876:T:C	.	0.47534	0.78458	0.44724	0.3604	0.70527	T	D	0.012001	T	T	D	D	D	D	D	D	1
11:92981881:T:C	.	0.60131	0.86606	0.83492	0.74008	0.81658	T	D	0.01532	D	D	D	D	D	D	D	D	1
11:92981883:C:T	.	.	.	.	.	.	.	.	.	.	.	.	.	.	.	.	.	0
11:92981884:C:T	.	.	.	.	.	.	.	.	.	.	.	.	.	.	.	.	.	0
11:92981886:G:A	.	.	.	.	.	.	.	.	.	.	.	.	.	.	.	.	.	0
11:92981887:C:A	.	0.45318	0.67687	0.43673	0.37024	0.62357	T	D	0.013101	T	T	D	D	D	P	P	D	1
11:92981887:C:T	.	0.30876	0.73572	0.36646	0.32559	0.3562	T	D	0.011763	T	T	D	D	D	P	B	T	0
11:92981888:G:A	.	0.32827	0.78717	0.32378	0.2815	0.69474	T	D	0.007804	T	T	D	N	D	P	B	D	0
11:92981888:G:T	.	0.44725	0.72802	0.39224	0.31998	0.37509	T	D	0.008143	T	T	D	D	D	D	P	D	1
11:92981892:C:T	.	.	.	.	.	.	.	.	.	.	.	.	.	.	.	.	.	0
11:92981900:T:C	.	0.69383	0.9516	0.80514	0.73818	0.90363	T	D	0.026334	T	T	D	D	D	D	D	D	1
11:92981902:G:A	.	0.70416	0.97502	0.86675	0.81982	0.83269	T	D	0.017357	T	T	D	D	D	D	D	D	1
11:92981906:T:A	.	0.6067	0.40628	0.60657	0.54839	0.49692	T	D	0.018442	T	T	D	N	D	D	D	D	0
11:92981914:C:T	.	0.53762	0.91972	0.51858	0.41272	0.25253	T	D	0.016769	T	T	D	D	N	D	D	D	0
11:92981915:G:A	.	0.29243	0.83927	0.38889	0.34833	0.13769	T	D	0.00676	T	T	D	N	N	B	B	D	0
11:92981915:G:T	.	0.51309	0.85011	0.52983	0.44486	0.60241	T	D	0.008069	T	T	D	D	N	P	P	D	0
11:92981917:A:G	.	0.28661	0.45679	0.25705	0.26736	0.26475	T	D	0.009362	T	T	D	D	D	B	B	T	0
11:92981921:A:C	.	0.38635	0.81005	0.34165	0.32804	0.15046	T	D	0.033342	T	T	D	D	N	B	B	D	0
11:92981922:A:G	.	.	.	.	.	.	.	.	.	.	.	.	.	.	.	.	.	0
11:92981923:G:A	.	0.5138	0.92143	0.48878	0.51329	0.03502	T	D	0.02564	T	T	N	N	N	B	B	D	0
11:92981927:A:G	.	0.22546	0.65788	0.22519	0.23653	0.04188	T	D	0.003525	T	T	N	D	D	B	B	T	0
11:92981932:G:A	.	0.25025	0.87308	0.33804	0.314	0.36043	T	D	0.00463	T	T	D	N	N	B	B	T	0
11:92981933:A:C	.	0.2884	0.46509	0.2549	0.25812	0.06059	T	D	0.003593	T	T	D	N	N	B	B	D	0
11:92981937:C:A	.	0.11277	0.08975	0.04985	0.06207	0.05799	T	N	0.009215	T	T	N	N	N	B	B	T	0
11:92981938:A:C	.	.	.	.	.	.	.	.	.	.	.	.	.	.	.	.	.	0
11:92981943:G:C	.	.	.	.	.	.	.	.	.	.	.	.	.	.	.	.	.	0
11:92981947:C:T	.	.	.	.	.	.	.	.	.	.	.	.	.	.	.	.	.	0
11:92981951:A:G	.	0.13382	0.17423	0.04702	0.06309	0.00016	T	N	.	T	T	N	N	P	B	B	T	0
11:92981955:C:T	.	.	.	.	.	.	.	.	.	.	.	.	.	.	.	.	.	0
11:92981958:C:T	.	.	.	.	.	.	.	.	.	.	.	.	.	.	.	.	.	0
11:92981959:G:A	.	0.19171	0.70398	0.2576	0.23768	0.1134	T	D	0.009667	T	T	D	D	N	B	B	T	0
11:92981965:C:A	.	.	.	.	.	.	.	.	.	.	.	.	.	.	.	.	.	0
11:92981965:C:T	.	0.68989	0.98449	0.70228	0.60247	0.43995	T	D	0.009501	T	T	D	D	D	D	D	D	1
11:92981966:G:A	.	0.64574	0.99938	0.70815	0.68259	0.58968	T	D	0.013291	T	T	D	D	D	D	P	D	1
11:92981972:T:G	.	0.64656	0.55351	0.69638	0.60554	0.93723	T	D	0.039469	D	T	D	D	D	D	D	D	1
11:92981981:T:C	.	0.42229	0.56533	0.58712	0.58941	0.84609	T	D	0.015445	T	T	D	D	D	B	B	D	0
11:92981991:G:A	.	.	.	.	.	.	.	.	.	.	.	.	.	.	.	.	.	0
11:92981997:G:A	.	.	.	.	.	.	.	.	.	.	.	.	.	.	.	.	.	0
11:92982005:C:T	.	0.72787	0.97726	0.67576	0.65721	0.73645	T	D	0.025184	T	T	D	D	D	P	P	D	1
11:92982011:G:T	.	0.76888	0.57055	0.91165	0.86207	0.93841	T	D	0.012932	T	D	D	D	D	D	D	D	1
11:92982014:G:A	LC	0.98293	0.78011	0.88514	0.80385	0.84194	.	D	.	.	.	.	D	D	.	.	.	0
11:92982017:C:T	.	0.60211	0.97048	0.51293	0.48394	0.59563	T	D	0.019412	T	T	D	D	D	B	P	D	0
11:92982027:C:A	.	0.58241	0.86003	0.67157	0.57958	0.89353	T	D	0.011337	T	T	D	D	D	D	D	D	1
11:92982027:C:T	.	.	.	.	.	.	.	.	.	.	.	.	.	.	.	.	.	0
11:92982031:A:T	.	0.66275	0.46819	0.6933	0.64663	0.78167	T	D	0.038967	T	T	D	D	D	D	D	D	1
11:92982033:C:T	.	.	.	.	.	.	.	.	.	.	.	.	.	.	.	.	.	0
11:92982034:G:A	.	0.57123	0.79108	0.59868	0.52689	0.71232	T	D	0.007683	T	T	D	D	D	D	D	D	1
11:92982034:G:T	.	0.61131	0.72621	0.67218	0.58232	0.85132	T	D	0.01705	T	T	D	D	D	D	D	D	1
11:92982035:G:A	.	0.49034	0.65122	0.605	0.51377	0.91968	T	D	0.018784	T	T	D	D	D	D	D	D	1
11:92982039:C:T	.	.	.	.	.	.	.	.	.	.	.	.	.	.	.	.	.	0
11:92982040:G:A	.	0.3763	0.65325	0.43133	0.37338	0.19728	T	D	0.005352	T	T	D	D	D	D	P	T	0
11:92982048:C:T	.	.	.	.	.	.	.	.	.	.	.	.	.	.	.	.	.	0
11:92982074:A:G	.	0.17104	0.01812	0.0861	0.12884	0.00372	T	N	0.001468	T	T	N	N	N	B	B	T	0
11:92982087:G:A	.	.	.	.	.	.	.	.	.	.	.	.	.	.	.	.	.	0
11:92982090:A:G	.	.	.	.	.	.	.	.	.	.	.	.	.	.	.	.	.	0
11:92982096:C:T	.	.	.	.	.	.	.	.	.	.	.	.	.	.	.	.	.	0
11:92982098:C:T	.	0.32959	0.43506	0.19526	0.24064	0.10626	T	N	0.001753	T	T	N	N	N	B	B	T	0
11:92982099:T:C	.	.	.	.	.	.	.	.	.	.	.	.	.	.	.	.	.	0
11:92982100:A:G	.	0.71475	0.92838	0.76614	0.73628	0.74735	T	D	0.050324	D	T	D	D	D	D	D	D	1
11:92982101:G:A	.	0.7529	0.76264	0.8958	0.85991	0.73735	T	D	0.025622	D	D	D	D	D	D	D	D	1
11:92982120:C:CTG	LC	.	.	.	.	.	.	.	.	.	.	.	.	.	.	.	.	0
11:92982120:C:T	.	.	.	.	.	.	.	.	.	.	.	.	.	.	.	.	.	0
11:92982122:AC:A	LC	.	.	.	.	.	.	.	.	.	.	.	.	.	.	.	.	0
11:92982123:C:T	.	.	.	.	.	.	.	.	.	.	.	.	.	.	.	.	.	0
11:92982124:A:T	.	0.72017	0.46655	0.84375	0.78596	0.93135	T	D	0.071293	D	D	D	D	D	D	D	D	1
11:92982126:C:CCTGAA	LC	.	.	.	.	.	.	.	.	.	.	.	.	.	.	.	.	0
11:92982131:T:C	.	0.76184	0.96666	0.79811	0.73461	0.98563	T	D	0.033076	T	T	D	D	D	D	D	D	1
11:92982134:A:G	.	0.38073	0.55201	0.51986	0.38788	0.94196	D	D	0.011992	D	D	D	D	D	D	D	D	1
11:92982136:G:A	.	0.49105	0.70961	0.53469	0.42844	0.78262	T	D	0.02635	D	D	D	N	D	D	D	D	0
11:92982139:A:C	.	0.4318	0.48902	0.49515	0.43319	0.1892	T	D	0.004621	T	T	N	D	D	P	P	D	1
11:92982140:T:C	.	0.5954	0.84931	0.72057	0.61285	0.75559	T	D	0.009027	T	D	D	D	D	D	D	D	1
11:92982146:A:G	.	0.64137	0.84002	0.78939	0.68263	0.95841	D	D	0.094328	D	D	D	D	D	D	D	D	1
11:92982151:C:T	.	0.3166	0.74219	0.26336	0.28779	0.45992	T	D	0.006157	T	T	N	D	D	B	B	D	0
11:92982159:C:T	.	.	.	.	.	.	.	.	.	.	.	.	.	.	.	.	.	0
11:92982160:C:G	.	0.18927	0.24291	0.20886	0.22932	0.22486	T	D	0.003195	T	T	N	D	D	B	B	T	0
11:92982161:A:G	.	0.25702	0.18759	0.2968	0.31946	0.03283	T	D	0.003056	T	T	N	D	D	B	B	T	0
11:92982165:C:T	.	.	.	.	.	.	.	.	.	.	.	.	.	.	.	.	.	0
11:92982169:C:T	.	0.53065	0.91026	0.47484	0.37614	0.52651	T	D	0.020161	T	T	D	D	D	D	D	D	1
11:92982170:G:A	.	0.52755	0.76819	0.48896	0.41091	0.41063	T	D	0.011845	T	T	D	D	D	D	D	D	1
11:92982170:G:T	.	0.519	0.81633	0.49395	0.41461	0.49965	T	D	0.01876	T	T	D	D	D	D	D	D	1
11:92982177:A:G	.	.	.	.	.	.	.	.	.	.	.	.	.	.	.	.	.	0
11:92982179:A:T	.	0.45816	0.3092	0.3451	0.31924	0.48411	T	D	0.003481	T	T	D	D	D	P	P	D	1
11:92982182:A:G	.	0.26767	0.14073	0.23198	0.26618	0.12627	T	D	0.002392	T	T	N	D	D	B	B	T	0
11:92982183:G:C	.	0.41423	0.83703	0.3768	0.31406	0.56662	T	D	0.005716	T	T	D	D	D	P	P	D	1
11:92982186:G:T	.	0.25522	0.36886	0.18727	0.18506	0.45331	T	D	0.004255	T	T	N	N	D	B	B	D	0
11:92982190:C:T	.	0.04807	0.09041	0.04006	0.03595	0.1277	T	N	0.002963	T	T	N	N	N	B	B	T	0
11:92982191:T:C	.	0.4019	0.77192	0.40376	0.32706	0.59138	T	D	0.009958	T	T	D	N	N	P	P	D	0
11:92982194:T:C	.	0.02323	0.02025	0.01766	0.0207	0.00825	T	N	0.001866	T	T	N	N	N	B	B	T	0
11:92982196:G:C	.	0.22658	0.48732	0.17527	0.144	0.25377	T	N	0.00345	T	T	N	N	N	P	B	D	0
11:92982197:C:A	.	0.2529	0.27438	0.12772	0.12008	0.21449	T	N	0.003879	T	T	N	N	D	B	B	D	0
11:92982211:C:G	.	0.0071	0.05848	0.00304	0.00253	0.15187	T	N	0.001383	T	T	D	N	N	B	B	T	0
11:92982211:C:T	.	0.01816	0.09888	0.00841	0.00558	0.67736	T	N	0.002199	T	T	D	N	N	B	B	D	0
11:92982212:G:A	.	0.10137	0.31411	0.08831	0.08033	0.06854	T	D	0.003705	T	T	N	N	N	B	B	D	0
11:92982213:G:A	.	.	.	.	.	.	.	.	.	.	.	.	.	.	.	.	.	0
11:92982213:G:C	.	.	.	.	.	.	.	.	.	.	.	.	.	.	.	.	.	0
11:92982215:A:C	.	0.03381	0.02229	0.03331	0.02931	0.13341	T	N	0.0022	T	T	N	N	N	B	B	T	0
11:92982217:T:C	.	0.26974	0.22682	0.24492	0.25475	0.21319	T	D	0.013585	T	T	N	D	D	B	B	D	0
11:92982219:C:T	.	.	.	.	.	.	.	.	.	.	.	.	.	.	.	.	.	0
11:92982229:G:A	.	0.00506	0.07315	0.00187	0.00349	0.00203	T	N	0.008282	T	T	N	N	N	B	B	T	0
11:92982237:G:T	.	0.03878	0.00367	0.03099	0.04527	0.03069	T	N	0.018097	T	T	N	N	N	B	B	T	0
11:92982238:G:A	.	0.10175	0.15898	0.11201	0.12369	0.02658	T	D	0.00605	T	T	N	N	N	B	B	T	0
11:92982241:A:C	.	0.08816	0.05992	0.05633	0.06274	0.04547	T	N	0.010834	T	T	N	N	N	B	B	T	0
11:92982242:G:A	.	0.08919	0.12601	0.13006	0.15625	0.01825	T	D	0.007857	T	T	N	N	N	B	B	T	0
11:92982243:C:T	.	.	.	.	.	.	.	.	.	.	.	.	.	.	.	.	.	0
11:92982246:C:G	.	0.00339	0.02664	0.0046	0.00598	0.01203	T	N	0.013166	T	T	N	N	N	B	B	T	0
11:92982246:C:T	.	.	.	.	.	.	.	.	.	.	.	.	.	.	.	.	.	0
11:92982247:G:A	.	0.02196	0.00105	0.02753	0.03325	0.00339	T	N	0.013789	T	T	N	N	N	B	B	T	0
11:92982248:C:T	.	0.04867	0.11535	0.03594	0.03952	0.00717	T	N	0.013381	T	T	N	N	N	B	B	T	0
11:92982249:G:A	.	.	.	.	.	.	.	.	.	.	.	.	.	.	.	.	.	0
11:92982251:AG:A	LC	.	.	.	.	.	.	.	.	.	.	.	.	.	.	.	.	0
11:92982256:C:G	.	0.09113	0.15701	0.08693	0.09994	0.00942	T	N	0.016604	T	T	N	N	N	B	B	T	0
11:92982259:C:T	LC	0.94939	0.21866	0.52255	0.36479	0.48504	.	D	.	.	.	.	N	D	.	.	.	0
11:92982271:C:T	.	0.04675	0.00495	0.03954	0.05175	0.03502	T	N	0.016997	T	T	N	N	N	B	B	T	0
11:92982274:C:T	.	0.1448	0.15526	0.11808	0.10726	0.06454	T	N	0.011359	T	T	N	N	N	B	B	D	0
11:92982276:C:A	.	.	.	.	.	.	.	.	.	.	.	.	.	.	.	.	.	0
11:92982281:T:C	.	0.00804	0.06138	0.00808	0.00667	0.00485	T	N	0.006811	T	T	N	N	N	B	B	T	0
11:92982283:G:A	.	0.0937	0.01312	0.03083	0.04181	0.00666	T	N	0.005148	T	T	N	N	N	B	B	T	0
11:92982288:G:A	.	.	.	.	.	.	.	.	.	.	.	.	.	.	.	.	.	0
11:92982292:C:T	.	0.14707	0.28617	0.07834	0.07458	0.0479	T	N	0.005782	T	T	N	N	N	B	B	D	0
11:92982298:G:A	.	0.12872	0.27077	0.07714	0.08595	0.01421	T	N	0.011721	T	T	N	N	N	B	B	T	0
11:92982302:A:G	.	0.1933	0.22081	0.101	0.11906	0.0949	T	N	0.007744	T	T	N	N	N	B	B	T	0
11:92982304:G:A	.	0.1029	0.29189	0.03409	0.04763	0.00825	T	N	0.010233	T	T	N	N	N	B	B	T	0

## Sheet: ESM Table 4
ESM Table 4. Variant effect prediction (VEP) of the MTNR1B variants identified in the Danish population. Each prediction algorithm is shown in columns, with the predicted loss of function (pLoF) variants depicted in the "pLoF" column (1 = the variant passed one of the VEP masks, i.e., is a pLoF variant). "." refers to NA. MAF, minor allele frequency. Labresults show the consequence on MT2 signali…
Variant	MAF	Loftee	NSFP_CADD_raw_rankscore_hg19	NSFP_DANN_rankscore	NSFP_Eigen_raw_coding_rankscore	NSFP_Eigen_PC_raw_coding_rankscore	NSFP_VEST4_rankscore	NSFP_FATHMM_pred	NSFP_fathmm_MKL_coding_pred	NSFP_M_CAP_score	NSFP_MetaLR_pred	NSFP_MetaSVM_pred	NSFP_PROVEAN_pred	NSFP_LRT_pred	NSFP_MutationTaster_pred	NSFP_Polyphen2_HDIV_pred	NSFP_Polyphen2_HVAR_pred	NSFP_SIFT_pred	Labresults	pLoF
A13S	5.55e-05	.	0.08971	0.27285	0.06136	0.06097	0.13055	T	N	0.020414	T	T	N	N	N	B	B	T	.	0
A13E	0.0001665	.	0.13329	0.28292	0.1182	0.11555	0.30347	T	N	0.0446	T	T	N	N	N	P	B	T	.	0
G24E	0.0902	.	0.09383	0.15397	0.13625	0.11792	0.0619	T	N	.	T	T	N	N	P	B	B	T	WT-like	0
A52T	0.0002218	.	0.23015	0.20043	0.20507	0.21701	0.69649	T	D	0.003572	T	T	N	N	D	B	B	D	impaired-function	0
V56M	0.0001109	.	0.16925	0.20825	0.08526	0.07643	0.1892	T	N	0.013318	T	T	N	N	N	P	B	T	.	0
L60R	0.0002772	.	0.65122	0.81423	0.57442	0.50725	0.92667	T	D	0.10487	D	D	D	N	D	D	D	D	impaired-function	0
M120I	0.0001109	.	0.41732	0.81703	0.45953	0.4863	0.42443	T	D	0.006255	T	T	D	D	D	B	B	D	WT-like	0
V124I	0.003493	.	0.63863	0.95653	0.75428	0.72122	0.3895	T	D	0.011125	D	D	N	D	D	D	D	D	WT-like	1
R138C	0.001552	.	0.44725	0.80936	0.52827	0.42997	0.61511	D	D	0.356318	D	D	D	D	D	D	D	D	impaired-function	1
Y141C	0.0001663	.	0.272	0.35311	0.2439	0.2514	0.27792	T	D	0.002619	T	T	D	N	D	B	B	T	.	0
A171V	5.544e-05	.	0.23976	0.75293	0.12703	0.14458	0.17002	T	D	0.013182	T	T	D	N	D	B	B	T	.	0
E182D	0.0001109	.	0.22055	0.73925	0.25668	0.22267	0.02462	T	D	0.002874	T	T	N	N	N	P	P	D	.	0
D184E	5.544e-05	.	0.52231	0.79507	0.54039	0.46749	0.5554	T	D	0.022054	T	T	D	D	D	D	D	D	.	1
A202V	5.544e-05	.	0.00541	0.03691	0.00326	0.00388	0.01274	T	N	0.010504	T	T	N	N	N	B	B	T	.	0
R222C	5.544e-05	.	0.30876	0.73572	0.36646	0.32559	0.3562	T	D	0.011763	T	T	D	D	D	P	B	T	.	0
R222H	5.544e-05	.	0.32827	0.78717	0.32378	0.2815	0.69474	T	D	0.007804	T	T	D	N	D	P	B	D	impaired-function	0
I223F	5.544e-05	.	0.63918	0.4722	0.85172	0.76047	0.88356	T	D	0.019051	T	D	D	D	D	D	D	D	.	1
R231H	0.005766	.	0.29243	0.83927	0.38889	0.34833	0.13769	T	D	0.00676	T	T	D	N	N	B	B	D	WT-like	0
A234T	0.0002772	.	0.5138	0.92143	0.48878	0.51329	0.03502	T	D	0.02564	T	T	N	N	N	B	B	D	WT-like	0
K243R	0.03371	.	0.13382	0.17423	0.04702	0.06309	0.00016	T	N	.	T	T	N	N	P	B	B	T	WT-like	0
R248W	5.546e-05	.	0.68989	0.98449	0.70228	0.60247	0.43995	T	D	0.009501	T	T	D	D	D	D	D	D	.	1
R248Q	5.544e-05	.	0.64574	0.99938	0.70815	0.68259	0.58968	T	D	0.013291	T	T	D	D	D	D	P	D	.	1
G271S	0.0004435	.	0.57123	0.79108	0.59868	0.52689	0.71232	T	D	0.007683	T	T	D	D	D	D	D	D	.	1
I306T	5.544e-05	.	0.5954	0.84931	0.72057	0.61285	0.75559	T	D	0.009027	T	D	D	D	D	D	D	D	.	1
Q313E	5.544e-05	.	0.18927	0.24291	0.20886	0.22932	0.22486	T	D	0.003195	T	T	N	D	D	B	B	T	.	0
R316C	5.544e-05	.	0.53065	0.91026	0.47484	0.37614	0.52651	T	D	0.020161	T	T	D	D	D	D	D	D	.	1
R330G	5.544e-05	.	0.0071	0.05848	0.00304	0.00253	0.15187	T	N	0.001383	T	T	D	N	N	B	B	T	.	0
I353T	0.001053	.	0.00804	0.06138	0.00808	0.00667	0.00485	T	N	0.006811	T	T	N	N	N	B	B	T	impaired-function	0
